# Supplementary material for: Sex differences in the genetic regulation of the blood transcriptome response to glucocorticoid receptor activation
Source: Transl Psychiatry. 2021 Dec 13;11:632. doi: 10.1038/s41398-021-01756-2 (PMC8669026; doi:10.1038/s41398-021-01756-2)
Supplement: Supplementary file 1 — Supplementary Tables (all) [file 41398_2021_1756_MOESM1_ESM.xlsx]

## Sheet: 1_delta_interaction
Probe_Id	Estimate	Std. Error	t value	Pr(>|t|)	padj	fold_change	gene	Chr	male_fold_change	female_fold_change	opp
ILMN_1775330	-0.0377706	0.00797421	-4.73659	3.42179e-06	0.0409657	1.20026	C15orf52	15	1.17242	1.26111	no
ILMN_1663484	0.0562536	0.00863775	6.51253	3.29878e-10	3.95524e-06	-1.02858	C15orf63,SERF2-C15ORF63	15	-1.0269	-1.03212	no
ILMN_1699852	0.0603215	0.0071664	8.41726	1.85485e-15	2.22434e-11	-1.01899	CES4A	16	-1.03007	1.004	yes
ILMN_1710326	-0.0200231	0.00426263	-4.69737	4.09165e-06	0.048973	-1.18768	CLDND1	3	-1.16018	-1.24779	no
ILMN_1663512	0.0119644	0.00251466	4.75786	3.10413e-06	0.0371751	-1.03126	COX5B	2	-1.03985	-1.01339	no
ILMN_1709440	0.0283151	0.00595327	4.75623	3.12743e-06	0.037451	1.08308	CPM	12	1.07499	1.10033	no
ILMN_1775304	-0.0318928	0.00648272	-4.91967	1.46269e-06	0.0175245	1.05947	DNAJB1	19	1.06784	1.04204	no
ILMN_1752455	-0.0267712	0.00550575	-4.8624	1.91332e-06	0.0229197	1.39096	DOCK5	8	1.34085	1.50279	no
ILMN_1777745	0.063511	0.0106649	5.95513	7.57944e-09	9.08623e-05	-1.0507	FAM133B	7	-1.03875	-1.07633	no
ILMN_1791052	-0.0295975	0.00572607	-5.1689	4.41943e-07	0.00529713	1.05333	FKBPL	6	1.04477	1.07159	no
ILMN_1797342	0.0142884	0.00283563	5.03888	8.29839e-07	0.00994479	1.01246	FNBP1	9	1.00186	1.03518	no
ILMN_1701643	-0.0197513	0.00420422	-4.69798	4.08028e-06	0.0488409	-1.15637	GDPD5	11	-1.10564	-1.27101	no
ILMN_1739397	-0.0260645	0.00522405	-4.98933	1.05167e-06	0.0126021	-1.04256	GLMN	1	-1.04092	-1.04602	no
ILMN_1782753	-0.0236754	0.0049455	-4.78726	2.71143e-06	0.0324747	-1.10684	LOC153684	5	-1.09962	-1.1222	no
ILMN_1653601	0.0118846	0.00233844	5.08228	6.7337e-07	0.00807035	1.07705	TLK2	17	1.05182	1.13222	no
ILMN_1741599	-0.0616683	0.00941071	-6.553	2.6072e-10	3.1263e-06	1.01486	MEMO1	2	-1.00029	1.04757	yes
ILMN_2258774	0.0112335	0.00236546	4.74896	3.23339e-06	0.0387134	-1.1571	MRPL43	10	-1.13003	-1.21628	no
ILMN_1675848	0.0767468	0.00805612	9.52652	7.14674e-19	8.57108e-15	1.05711	MYL12A	18	1.06313	1.04453	no
ILMN_1780546	0.0677894	0.0058577	11.5727	1.12323e-25	1.3472e-21	1.03515	OSM	22	1.00814	1.09448	no
ILMN_1775823	-0.0230366	0.0046708	-4.93204	1.3798e-06	0.0165327	-1.0439	POFUT2	21	-1.03286	-1.06757	no
ILMN_1718303	-0.0302934	0.00623085	-4.86183	1.91839e-06	0.0229784	1.12877	PVRL2	19	1.13004	1.12612	no
ILMN_1672662	0.015599	0.00328352	4.75069	3.20781e-06	0.0384104	-1.13454	SLC20A1	2	-1.11389	-1.17933	no
ILMN_2335072	0.0478803	0.00774438	6.18259	2.16116e-09	2.59102e-05	-1.08098	TAF1C	16	-1.07787	-1.08756	no
ILMN_1738093	-0.0239919	0.00488097	-4.91539	1.49245e-06	0.0178795	-1.05175	RNFT2	12	-1.05813	-1.03842	no
ILMN_1653134	-0.0274275	0.00582497	-4.70861	3.88773e-06	0.04654	1.28616	TMEM188	16	1.24594	1.37523	no
ILMN_1740185	0.0227687	0.0043184	5.2725	2.65161e-07	0.00317849	-1.18012	TPMT	6	-1.16897	-1.20397	no

## Sheet: 2_DEA_results
Probe_Id	Estimate	SE	df	t.ratio	pval	padj	male.estimate	male.SE	male.pval	male.padj	female.estimate	female.SE	female.pval	female.padj	gene	Chr	log2FC	FC	log2FC.males	FC.males	log2FC.females	FC.females
ILMN_1343291	0.167591	0.0143089	290.327	11.7123	3.30014e-26	3.35261e-22	0.140297	0.0181058	9.28313e-15	8.75399e-11	0.224138	0.0218686	1.19199e-24	1.26089e-20	EEF1A1	6	-0.160942	0.894441	-0.133589	0.911561	-0.218589	0.859406
ILMN_1343295	-0.00502525	0.0097498	291.721	-0.515421	0.606649	0.999823	0.0169538	0.0122577	0.16663	0.999886	-0.0512415	0.014863	0.000565612	0.999385	GAPDH	12	0.00710876	1.00494	-0.0151404	0.98956	0.0539994	1.03814
ILMN_1651209	-0.0267806	0.0197522	290.32	-1.35583	0.176208	0.999823	-0.0307424	0.0247342	0.2139	0.999886	-0.0159641	0.0321551	0.619561	0.999385	SLC35E2	1	0.0328721	1.02305	0.0349713	1.02454	0.0284481	1.01991
ILMN_1651228	0.224183	0.0203193	290.995	11.033	7.06042e-24	6.91568e-20	0.189318	0.0245671	1.29669e-14	1.21876e-10	0.297402	0.0354974	5.37762e-17	4.96462e-13	RPS28	19	-0.226372	0.854782	-0.191334	0.875796	-0.300216	0.812131
ILMN_1651229	0.0822874	0.0180031	289.871	4.57075	7.20274e-06	0.0346092	0.0627662	0.0228946	0.00611533	0.999886	0.124474	0.0277883	7.48608e-06	0.0410387	IPO13	1	-0.0838535	0.943534	-0.0656754	0.955498	-0.122164	0.918808
ILMN_1651254	-0.15021	0.0131019	290.643	-11.4647	2.35687e-25	2.36229e-21	-0.116084	0.0161913	7.52613e-13	6.78104e-09	-0.22266	0.0205592	2.4757e-27	2.69604e-23	LPP	3	0.145418	1.10605	0.110874	1.07988	0.218222	1.1633
ILMN_1651259	-0.0275528	0.0197082	289.606	-1.39804	0.163171	0.999823	-0.0241722	0.024248	0.318825	0.999886	-0.033466	0.0330693	0.31154	0.999385	UGP2	2	0.0317791	1.02227	0.0265193	1.01855	0.0428642	1.03016
ILMN_1651262	0.0965208	0.0121345	290.403	7.95428	4.05267e-14	3.1931e-10	0.0620703	0.0146465	2.25627e-05	0.140182	0.16819	0.0197871	1.89597e-17	1.76818e-13	HNRNPAB	5	-0.101977	0.931756	-0.0663631	0.955043	-0.177033	0.88452
ILMN_1651278	0.0338892	0.0145544	289.99	2.32844	0.0205761	0.999823	0.0283263	0.0179461	0.114471	0.999886	0.0449831	0.0242641	0.0637544	0.999385	SNIP1	1	-0.0397721	0.972809	-0.032987	0.977395	-0.054072	0.963214
ILMN_1651315	0.0505188	0.0118346	289.841	4.26875	2.66633e-05	0.118918	0.0563524	0.0145496	0.000107455	0.615178	0.0369654	0.0206602	0.0735815	0.999385	HMG20B	19	-0.048554	0.966905	-0.0533993	0.963663	-0.0383422	0.973773
ILMN_1651336	0.0597753	0.0182654	289.967	3.2726	0.00119451	0.999823	0.0866491	0.0222912	0.000101429	0.582305	0.00363584	0.0311618	0.907117	0.999385	MLYCD	16	-0.0661674	0.955172	-0.0928768	0.937651	-0.00987651	0.993178
ILMN_1651346	0.123678	0.0165766	290.556	7.46102	9.99999e-13	7.52799e-09	0.141602	0.0206058	6.33253e-12	5.55806e-08	0.0854999	0.0276917	0.00201804	0.999385	TMED7-TICAM2,TICAM2	5	-0.135363	0.910441	-0.151513	0.900306	-0.101328	0.932175
ILMN_1651347	0.174937	0.0147811	290.498	11.8352	1.22411e-26	1.25006e-22	0.176353	0.0186397	3.04543e-21	3.18309e-17	0.174384	0.0235018	1.17115e-13	9.92552e-10	SERTAD2	2	-0.176763	0.884686	-0.179774	0.882841	-0.170417	0.888586
ILMN_1651358	-0.0749202	0.0191405	291.202	-3.91422	0.000112991	0.45705	-0.033797	0.0242818	0.163963	0.999886	-0.162506	0.0281879	8.16028e-09	5.67221e-05	HBE1	11	0.118584	1.08567	0.0739746	1.05261	0.2126	1.15877
ILMN_1651364	0.0465828	0.0193032	289.606	2.41322	0.016433	0.999823	0.0269679	0.0236441	0.254046	0.999886	0.0885889	0.0331254	0.00748749	0.999385	CATSPER3	5	-0.0450182	0.969278	-0.0252208	0.98267	-0.0867419	0.941647
ILMN_1651378	0.0624228	0.0130147	290.005	4.79634	2.58796e-06	0.01302	0.057944	0.0154082	0.000169514	0.944869	0.0712953	0.0236188	0.00253962	0.999385	AUP1	2	-0.0650276	0.955927	-0.0605012	0.958931	-0.0745672	0.949627
ILMN_1651385	-0.301944	0.0210507	291.746	-14.3437	1.11897e-35	1.26522e-31	-0.26413	0.0254048	2.56174e-25	2.79229e-21	-0.384031	0.0358933	1.02617e-26	1.11022e-22	MFN2	1	0.309967	1.23968	0.272346	1.20777	0.389255	1.30972
ILMN_1651405	0.154122	0.0127465	290.35	12.0913	1.55786e-27	1.61332e-23	0.142954	0.0145328	7.82781e-23	8.35305e-19	0.176287	0.0231918	2.93226e-14	2.53054e-10	BRD9	5	-0.156967	0.896909	-0.14514	0.904291	-0.181892	0.881546
ILMN_1651429	0.269631	0.0215847	291.001	12.4918	5.83127e-29	6.14615e-25	0.229594	0.0262143	1.98115e-18	1.99026e-14	0.352478	0.0368194	1.03691e-21	1.05298e-17	SELM	22	-0.27443	0.826777	-0.232984	0.850873	-0.361778	0.778205
ILMN_1651433	0.117844	0.0166248	289.98	7.08848	1.03557e-11	7.51408e-08	0.0924041	0.0201968	4.75817e-06	0.03158	0.172599	0.0284468	1.29958e-09	9.43628e-06	DCK	4	-0.122366	0.91868	-0.0972236	0.93483	-0.175354	0.88555
ILMN_1651438	-0.103165	0.0170018	290.37	-6.06786	4.03699e-09	2.55824e-05	-0.134744	0.0208958	1.13048e-10	9.54804e-07	-0.0381053	0.0278338	0.170991	0.999385	ZFPM1	16	0.105612	1.07595	0.137866	1.10028	0.0376346	1.02643
ILMN_1651464	-0.0773639	0.0252508	289.606	-3.06382	0.00239098	0.999823	-0.0493566	0.0308439	0.109553	0.999886	-0.135445	0.0431505	0.00169592	0.999385	KDM2B	12	0.0967355	1.06935	0.0666835	1.04731	0.160071	1.11734
ILMN_1651496	-0.246473	0.0233041	293.437	-10.5764	2.31786e-22	2.21588e-18	-0.188061	0.0299838	3.56197e-10	2.95857e-06	-0.370801	0.0322249	1.22112e-30	1.364e-26	HIST1H2BD	6	0.244064	1.18432	0.18492	1.13675	0.368711	1.2912
ILMN_1651499	-0.061649	0.0202739	289.606	-3.04081	0.00257532	0.999823	-0.0327446	0.0253518	0.196493	0.999886	-0.122552	0.0314791	9.89587e-05	0.472726	ERGIC1	5	0.0628451	1.04452	0.0334034	1.02342	0.124894	1.09043
ILMN_1651504	-0.0904955	0.0128589	290.089	-7.0376	1.4145e-11	1.02028e-07	-0.0813442	0.0158618	2.9233e-07	0.00211997	-0.109757	0.0219964	6.04531e-07	0.00368159	FAM193A	4	0.0930095	1.06659	0.0834015	1.05951	0.113259	1.08167
ILMN_1651506	0.0440526	0.0203818	289.885	2.16137	0.0314852	0.999823	0.042067	0.0259986	0.105653	0.999886	0.048808	0.031247	0.118287	0.999385	TGS1	8	-0.0413147	0.971769	-0.0387828	0.973476	-0.0466507	0.968181
ILMN_1651513	0.115731	0.0216695	289.606	5.34074	1.87468e-07	0.00104645	0.090696	0.0272415	0.000870539	0.999886	0.167227	0.0344782	1.23324e-06	0.00728472	SKIV2L2	5	-0.123415	0.918012	-0.0967825	0.935116	-0.179543	0.882983
ILMN_1651557	0.124256	0.0209352	289.791	5.93526	8.36429e-09	5.2051e-05	0.102532	0.0267693	0.000128044	0.724985	0.169697	0.0321883	1.34939e-07	0.000864285	KDELC2	11	-0.130416	0.913568	-0.107969	0.927894	-0.177724	0.884097
ILMN_1651610	-0.142613	0.0190138	290.867	-7.50051	7.75418e-13	5.85984e-09	-0.131769	0.0224327	4.25511e-09	3.38834e-05	-0.16829	0.0353822	1.97125e-06	0.0114056	SPRY1	4	0.152777	1.11171	0.141696	1.1032	0.176131	1.12985
ILMN_1651628	-0.244169	0.0201228	290.209	-12.1339	1.10898e-27	1.15079e-23	-0.198389	0.0254841	6.98264e-15	6.60139e-11	-0.340916	0.0297592	2.19862e-30	2.45124e-26	EXOC6	10	0.234819	1.17676	0.189495	1.14036	0.330341	1.25731
ILMN_1651642	-0.0406802	0.0192361	290.035	-2.11478	0.0353015	0.999823	-0.0423054	0.0236105	0.0731642	0.999886	-0.0355632	0.0333053	0.285614	0.999385	GPC2	7	0.0402856	1.02832	0.0406137	1.02855	0.039594	1.02782
ILMN_1651680	0.237	0.0182003	289.968	13.0217	7.80359e-31	8.42007e-27	0.209554	0.0228159	4.13184e-20	4.25166e-16	0.293637	0.0293149	1.28836e-23	1.34595e-19	EEF1A1	6	-0.232972	0.85088	-0.204963	0.867561	-0.292002	0.816768
ILMN_1651684	0.120346	0.0206522	289.606	5.82726	1.49917e-08	9.15393e-05	0.117753	0.025849	5.2277e-06	0.0345551	0.127748	0.03377	0.000155029	0.719208	KIAA0586	14	-0.119353	0.9206	-0.117775	0.921608	-0.122679	0.918481
ILMN_1651692	-0.134822	0.0112896	290.911	-11.9421	5.09891e-27	5.23352e-23	-0.118624	0.0144803	2.56692e-16	2.49248e-12	-0.167751	0.01684	2.24755e-23	2.34105e-19	STK10	5	0.1353	1.09832	0.118206	1.08538	0.171328	1.12609
ILMN_1651705	-0.0179887	0.015643	293.324	-1.14995	0.251101	0.999823	0.00832486	0.0198106	0.674323	0.999886	-0.0721396	0.0242096	0.00288438	0.999385	CAT	11	0.0125749	1.00875	-0.0142897	0.990144	0.0691926	1.04913
ILMN_1651719	0.172856	0.0129853	290.657	13.3116	6.82661e-32	7.44784e-28	0.145693	0.0157883	2.75931e-20	2.84706e-16	0.228835	0.0218102	9.39389e-26	1.0074e-21	MBTPS1	16	-0.177819	0.884038	-0.149632	0.90148	-0.237225	0.848376
ILMN_1651735	-0.104033	0.0120518	290.611	-8.63214	4.03052e-16	3.3671e-12	-0.0794599	0.0149927	1.15855e-07	0.000859177	-0.154949	0.019274	9.03736e-16	8.11645e-12	TGOLN2	2	0.10597	1.07622	0.0805475	1.05742	0.159549	1.11694
ILMN_1651767	-0.0120643	0.0126369	290.118	-0.954685	0.340532	0.999823	-0.0179504	0.0151862	0.237198	0.999886	0.000318756	0.0227916	0.988841	0.999385	MKL1	22	0.0120762	1.00841	0.0179762	1.01254	-0.000358229	0.999752
ILMN_1651769	-0.168749	0.0228821	289.606	-7.37472	1.74104e-12	1.29951e-08	-0.145877	0.0276414	1.30977e-07	0.000969491	-0.21624	0.040189	7.42518e-08	0.000485607	ZFYVE16	5	0.167457	1.12308	0.143884	1.10488	0.217136	1.16242
ILMN_1651776	-0.0608432	0.0135598	290.153	-4.48702	1.04232e-05	0.0490412	-0.0585666	0.0170287	0.000583245	0.999886	-0.0657728	0.0222407	0.00310329	0.999385	FHOD1	16	0.0574892	1.04065	0.0556021	1.03929	0.0614663	1.04353
ILMN_1651788	-0.132176	0.0151889	290.875	-8.70212	2.46543e-16	2.07293e-12	-0.117911	0.0183862	1.42677e-10	1.2002e-06	-0.163469	0.0269099	1.24228e-09	9.02644e-06	MAP3K11	11	0.130306	1.09453	0.116365	1.084	0.159686	1.11704
ILMN_1651799	-0.126764	0.0200696	289.973	-6.31624	1.00502e-09	6.59296e-06	-0.0809364	0.0253396	0.00140283	0.999886	-0.223346	0.0301129	1.19836e-13	1.01513e-09	SLC38A2	12	0.113031	1.0815	0.0675954	1.04797	0.208787	1.15572
ILMN_1651819	0.153662	0.0144287	291.069	10.6497	1.3931e-22	1.33612e-18	0.151508	0.0182754	1.12984e-16	1.1051e-12	0.156927	0.0235051	2.45094e-11	1.91664e-07	GALNT11	7	-0.157737	0.89643	-0.15487	0.898213	-0.163779	0.892684
ILMN_1651826	-0.360033	0.0210463	291.7	-17.1067	6.46612e-46	7.73542e-42	-0.341032	0.0256857	3.14172e-40	3.66356e-36	-0.400383	0.0363443	3.18486e-28	3.49729e-24	BASP1	5	0.364083	1.28706	0.3437	1.26901	0.407041	1.32596
ILMN_1651828	0.17655	0.020277	289.635	8.7069	2.42267e-16	2.03747e-12	0.161669	0.0254468	2.10819e-10	1.76561e-06	0.207127	0.0319116	8.54726e-11	6.53011e-07	CCT3	1	-0.178455	0.883649	-0.162833	0.893269	-0.211378	0.863712
ILMN_1651832	-0.0725767	0.0148531	290.2	-4.8863	1.70188e-06	0.0087068	-0.0481938	0.0183615	0.00867193	0.999886	-0.122649	0.0244364	5.19095e-07	0.00317582	EHD1	11	0.076372	1.05436	0.050966	1.03596	0.129916	1.09423
ILMN_1651850	0.151816	0.0146852	290.261	10.338	1.55476e-21	1.46474e-17	0.136985	0.0176512	8.44806e-15	7.97159e-11	0.181172	0.0266192	1.00311e-11	7.97269e-08	RPS16	19	-0.144321	0.904805	-0.128889	0.914536	-0.176845	0.884635
ILMN_1651872	0.145712	0.0170317	290.387	8.5553	6.8897e-16	5.72465e-12	0.114201	0.0201775	1.51545e-08	0.000117341	0.211054	0.0302357	2.94557e-12	2.38356e-08	UBIAD1	1	-0.150233	0.901105	-0.117538	0.921759	-0.219138	0.859079
ILMN_1651886	0.00397363	0.00998164	290.865	0.398094	0.690853	0.999823	0.0184606	0.0122696	0.132431	0.999886	-0.0258749	0.0167243	0.12183	0.999385	CWF19L1	10	-0.00808912	0.994409	-0.0227198	0.984375	0.0227454	1.01589
ILMN_1651899	0.219587	0.0149811	290.909	14.6577	8.27528e-37	9.45037e-33	0.19216	0.017867	5.61161e-27	6.20307e-23	0.27559	0.0262284	7.99518e-26	8.57803e-22	RPL19	17	-0.217148	0.860265	-0.18905	0.877183	-0.276364	0.825669
ILMN_1651936	-0.0667201	0.0170688	289.606	-3.90889	0.000115522	0.466132	-0.0605799	0.020812	0.0036049	0.999886	-0.0798642	0.0301446	0.00806414	0.999385	SETD8	12	0.0706395	1.05018	0.0643083	1.04558	0.0839827	1.05994
ILMN_1651949	-0.0933549	0.0183586	289.709	-5.08509	6.6083e-07	0.00351627	-0.093575	0.0226631	3.64419e-05	0.221202	-0.0950611	0.0313741	0.00244614	0.999385	SCYL3	1	0.0883081	1.06312	0.0902918	1.06459	0.0841272	1.06005
ILMN_1651950	-1.29804	0.0501497	290.155	-25.8833	2.25325e-77	2.79223e-73	-1.20769	0.057859	9.4424e-97	1.13035e-92	-1.48519	0.0880511	7.81751e-64	9.35677e-60	TPST1	7	1.29865	2.45998	1.2078	2.30986	1.49009	2.80907
ILMN_1651964	-0.261105	0.0170453	291.294	-15.3182	2.94345e-39	3.42e-35	-0.231873	0.0214458	3.01818e-27	3.34415e-23	-0.320796	0.0267813	4.61297e-33	5.23157e-29	ABCC5	3	0.26106	1.19836	0.229259	1.17223	0.32808	1.25534
ILMN_1651987	0.247343	0.0197965	291.143	12.4943	5.68107e-29	5.98898e-25	0.208029	0.0238535	2.75529e-18	2.76217e-14	0.328656	0.0339803	3.96654e-22	4.05222e-18	CCDC167	6	-0.247312	0.842465	-0.206687	0.866525	-0.33293	0.793923
ILMN_1652003	-0.188563	0.0247878	290.056	-7.60709	3.93668e-13	3.00526e-09	-0.123356	0.0302825	4.63079e-05	0.277523	-0.325149	0.0393827	1.50475e-16	1.37489e-12	DNAJC25-GNG10,GNG10	9	0.186656	1.13812	0.121291	1.08771	0.324415	1.25216
ILMN_1652008	-0.22391	0.0232403	289.606	-9.63458	3.08497e-19	2.77956e-15	-0.20496	0.0283728	5.05385e-13	4.57525e-09	-0.260867	0.0400397	7.25906e-11	5.56262e-07	C15orf23	15	0.2239	1.16789	0.203521	1.15151	0.266849	1.20318
ILMN_1652024	-0.0190552	0.0199297	289.606	-0.95612	0.339809	0.999823	-0.0249472	0.0244056	0.306691	0.999886	-0.00683747	0.0343313	0.842137	0.999385	CSNK1G3	5	0.00968447	1.00674	0.0165427	1.01153	-0.00476937	0.9967
ILMN_1652065	0.00277499	0.0176189	290.923	0.157501	0.874959	0.999823	0.0154194	0.0218304	0.479984	0.999886	-0.0246319	0.0297311	0.407394	0.999385	KCNMB1	5	-0.0121492	0.991614	-0.0225005	0.984525	0.00966645	1.00672
ILMN_1652073	0.2985	0.0251558	291.322	11.866	9.27735e-27	9.48888e-23	0.266144	0.0307755	5.24407e-18	5.23253e-14	0.367717	0.0432552	1.87807e-17	1.75206e-13	RPS23	5	-0.303072	0.810525	-0.270428	0.829074	-0.371871	0.77278
ILMN_1652085	0.211275	0.0170557	290.435	12.3874	1.40002e-28	1.46834e-24	0.166343	0.0205811	6.35392e-16	6.12518e-12	0.306153	0.0281738	1.66255e-27	1.81268e-23	MPHOSPH10	2	-0.214987	0.861554	-0.16949	0.889157	-0.310873	0.806154
ILMN_1652123	0.160532	0.0141302	290.89	11.3609	5.33418e-25	5.32352e-21	0.135341	0.0172653	4.54508e-15	4.31283e-11	0.213439	0.0235713	1.36538e-19	1.33343e-15	HMGN1	21	-0.165547	0.891591	-0.139986	0.907528	-0.219416	0.858913
ILMN_1652128	-0.164296	0.0148918	290.657	-11.0327	7.14562e-24	6.9977e-20	-0.13569	0.0182066	9.13696e-14	8.42793e-10	-0.223647	0.0248012	1.92291e-19	1.87349e-15	LMBRD1	6	0.157098	1.11504	0.12745	1.09236	0.219581	1.1644
ILMN_1652147	0.0261024	0.0203359	290.522	1.28356	0.200318	0.999823	0.025374	0.0252945	0.315792	0.999886	0.0290972	0.0338588	0.390138	0.999385	MRPL43	10	-0.0245174	0.983149	-0.0241763	0.983382	-0.0252362	0.98266
ILMN_1652160	-0.049865	0.0199725	289.761	-2.49669	0.0130913	0.999823	-0.0370845	0.0247372	0.133837	0.999886	-0.0758214	0.0315752	0.0163371	0.999385	LRBA	4	0.0549018	1.03879	0.0406173	1.02855	0.0850068	1.06069
ILMN_1652163	0.078453	0.0148878	289.94	5.26962	2.67248e-07	0.00146987	0.0522311	0.0180821	0.00387011	0.999886	0.131262	0.0252902	2.10054e-07	0.00132565	DVL2	17	-0.0763154	0.948477	-0.0486206	0.96686	-0.134683	0.91087
ILMN_1652164	-0.14399	0.0213885	289.857	-6.73212	8.95469e-11	6.21724e-07	-0.126958	0.0259805	1.0256e-06	0.00717859	-0.177613	0.0368515	1.43767e-06	0.00842474	UNC93B1	11	0.145284	1.10595	0.127582	1.09246	0.182593	1.13492
ILMN_1652185	-0.0751776	0.0131457	293.549	-5.71881	2.63997e-08	0.000158319	-0.0757523	0.0168922	7.31055e-06	0.0477014	-0.0744991	0.020231	0.000231023	0.999385	IL4R	16	0.0709817	1.05043	0.0720561	1.05121	0.0687173	1.04878
ILMN_1652198	0.0151527	0.0145888	291.172	1.03865	0.299828	0.999823	0.0168921	0.0187611	0.36792	0.999886	0.0123266	0.0227632	0.588152	0.999385	CCM2	7	-0.0178276	0.987719	-0.0201201	0.986151	-0.0129962	0.991032
ILMN_1652207	0.116542	0.0116087	290.196	10.0392	1.49778e-20	1.3856e-16	0.113977	0.0139745	3.46032e-16	3.3527e-12	0.121038	0.0210457	8.86199e-09	6.14579e-05	COX4I1	16	-0.113005	0.92466	-0.10976	0.926742	-0.119843	0.920288
ILMN_1652223	0.0359073	0.0169079	289.606	2.1237	0.0345425	0.999823	0.0375162	0.0210709	0.0749989	0.999886	0.0342351	0.028295	0.226304	0.999385	WDR91	7	-0.0396166	0.972913	-0.0422471	0.971141	-0.0340727	0.976659
ILMN_1652230	0.301706	0.0238401	291.066	12.6554	1.52082e-29	1.61694e-25	0.282159	0.0291132	3.26752e-22	3.46194e-18	0.342811	0.0418391	2.53636e-16	2.30631e-12	RPS29	14	-0.296741	0.81409	-0.277061	0.825271	-0.338216	0.791019
ILMN_1652242	-0.100672	0.0224176	289.606	-4.49074	1.02614e-05	0.0483432	-0.0846783	0.0276939	0.00223077	0.999886	-0.133075	0.0380102	0.000463441	0.999385	C5orf30	5	0.118169	1.08536	0.100502	1.07215	0.155403	1.11373
ILMN_1652277	-0.118968	0.0228942	289.793	-5.19642	3.83896e-07	0.00208417	-0.0819791	0.0286737	0.00424927	0.999886	-0.196653	0.0365156	7.22604e-08	0.000472944	SECTM1	17	0.114425	1.08254	0.077709	1.05534	0.191804	1.14219
ILMN_1652280	-0.129403	0.019487	290.355	-6.6405	1.53598e-10	1.05338e-06	-0.120437	0.0248918	1.30878e-06	0.00909344	-0.147036	0.0305076	1.43819e-06	0.00842637	FBXO32	8	0.134448	1.09767	0.123682	1.08951	0.157139	1.11507
ILMN_1652306	-0.114596	0.0211725	290.813	-5.41246	1.30158e-07	0.000737856	-0.0722381	0.0254464	0.00452792	0.999886	-0.205147	0.0364307	1.79009e-08	0.00012178	MEGF10	5	0.160166	1.11742	0.116281	1.08394	0.252654	1.1914
ILMN_1652333	0.223549	0.0177227	291.946	12.6137	2.06446e-29	2.18997e-25	0.194802	0.0208985	1.14898e-20	1.19206e-16	0.286653	0.0323045	7.09154e-19	6.84262e-15	FN3KRP	17	-0.227633	0.854035	-0.199866	0.870631	-0.286153	0.820086
ILMN_1652357	0.0592399	0.0198386	289.606	2.98609	0.00306708	0.999823	0.0448595	0.0245779	0.067971	0.999886	0.0893746	0.0333967	0.00744727	0.999385	PDHX	11	-0.0701447	0.952542	-0.0548114	0.96272	-0.10246	0.931443
ILMN_1652379	0.198944	0.0198188	290.158	10.0381	1.51092e-20	1.3976e-16	0.172499	0.0241972	1.01172e-12	9.08223e-09	0.254356	0.0337395	4.7429e-14	4.06704e-10	SUCLG2	3	-0.207652	0.865945	-0.180315	0.88251	-0.265267	0.832045
ILMN_1652394	-0.201348	0.0186095	290.008	-10.8196	3.83625e-23	3.71234e-19	-0.155224	0.0235626	4.4659e-11	3.82281e-07	-0.298992	0.0272918	6.26156e-28	6.85704e-24	RAB2A	8	0.192961	1.14311	0.147414	1.10758	0.288952	1.22175
ILMN_1652407	-0.0427525	0.0161228	289.936	-2.65168	0.00844995	0.999823	-0.0397962	0.0185888	0.0322844	0.999886	-0.0471725	0.0315443	0.134801	0.999385	ZMYND8	20	0.0389215	1.02735	0.034891	1.02448	0.0474158	1.03341
ILMN_1652431	-0.0218257	0.0197558	294.465	-1.10477	0.270159	0.999823	0.013904	0.0241719	0.565146	0.999886	-0.0988132	0.0331925	0.00291105	0.999385	CA1	8	0.0812869	1.05796	0.0420449	1.02957	0.16399	1.12038
ILMN_1652459	-0.0959399	0.0175033	289.606	-5.48126	9.19305e-08	0.00052906	-0.101232	0.0218582	3.63371e-06	0.024335	-0.0839459	0.0281593	0.00287209	0.999385	ATAD3B	1	0.106079	1.0763	0.109465	1.07883	0.0989424	1.07099
ILMN_1652486	0.0903224	0.0163597	289.725	5.52102	7.49301e-08	0.00043437	0.0626787	0.0196131	0.00139466	0.999886	0.149716	0.0286326	1.70574e-07	0.00108366	THAP7	22	-0.0872736	0.9413	-0.0602952	0.959068	-0.144131	0.904924
ILMN_1652487	0.0410872	0.0190463	289.841	2.15723	0.0318096	0.999823	0.0322307	0.0235169	0.17052	0.999886	0.0617678	0.0323527	0.0562357	0.999385	RIOK1	6	-0.0363374	0.975127	-0.0288397	0.980208	-0.0521388	0.964505
ILMN_1652490	-0.738194	0.0337788	290.697	-21.8537	2.65083e-63	3.26874e-59	-0.676326	0.0399321	2.40426e-64	2.86275e-60	-0.862642	0.059941	5.85067e-47	6.93304e-43	MANSC1	12	0.744237	1.67509	0.678652	1.60064	0.88246	1.84352
ILMN_1652512	0.214471	0.0205937	289.711	10.4144	8.78875e-22	8.31152e-18	0.202243	0.0259437	6.41687e-15	6.07356e-11	0.240255	0.0333858	6.18596e-13	5.11765e-09	C2CD2	21	-0.219403	0.858921	-0.206931	0.866378	-0.245689	0.843413
ILMN_1652521	0.0686569	0.0140091	289.606	4.90089	1.59076e-06	0.00815903	0.0619042	0.0177313	0.000480793	0.999886	0.083042	0.0224023	0.000209854	0.953994	MTMR9	8	-0.076882	0.948105	-0.0691886	0.953174	-0.0930959	0.937509
ILMN_1652525	0.0695374	0.0180091	291.919	3.86123	0.000138967	0.553646	0.0570206	0.0217527	0.00875924	0.999886	0.0945237	0.0318184	0.00297098	0.999385	FAM125B	9	-0.0750278	0.949324	-0.0613857	0.958343	-0.103779	0.930592
ILMN_1652540	0.0268355	0.0178813	289.988	1.50075	0.134507	0.999823	0.0125993	0.0225459	0.576278	0.999886	0.0567612	0.0286594	0.0476427	0.999385	RELL2	5	-0.0264594	0.981827	-0.0118425	0.991825	-0.057265	0.961084
ILMN_1652580	0.126307	0.0210157	289.619	6.01014	5.56112e-09	3.50017e-05	0.10659	0.0252903	2.50157e-05	0.154722	0.166287	0.0356957	3.18565e-06	0.0180626	POLD1	19	-0.132257	0.912403	-0.110312	0.926387	-0.178507	0.883617
ILMN_1652594	0.139362	0.0184265	289.606	7.56312	5.24302e-13	3.98312e-09	0.12355	0.0215875	1.04513e-08	8.16979e-05	0.172278	0.0325622	1.21819e-07	0.000783052	ACTR5	20	-0.13735	0.909187	-0.12159	0.919174	-0.170566	0.888494
ILMN_1652631	-0.18952	0.0137361	291.014	-13.7972	1.16158e-33	1.29029e-29	-0.157728	0.0161688	1.75503e-22	1.86472e-18	-0.256523	0.0242934	4.59669e-26	4.94282e-22	GLIPR2	9	0.189706	1.14053	0.157566	1.1154	0.25744	1.19536
ILMN_1652647	-0.0852926	0.0180969	289.65	-4.71312	3.79407e-06	0.0188034	-0.0630745	0.0224138	0.00489153	0.999886	-0.131706	0.0297442	9.51332e-06	0.0515336	INPP4A	2	0.0896677	1.06413	0.0666612	1.04729	0.138154	1.1005
ILMN_1652677	0.0199949	0.0198447	289.778	1.00757	0.314503	0.999823	-0.000859326	0.0237946	0.971191	0.999886	0.0645645	0.0358414	0.0716404	0.999385	FAM89A	1	-0.0210607	0.985508	-0.00059842	0.999585	-0.0641855	0.956485
ILMN_1652722	0.0627364	0.0200662	289.805	3.12648	0.00194884	0.999823	0.0679398	0.0248695	0.00629792	0.999886	0.0535981	0.032211	0.0961186	0.999385	C14orf2	14	-0.0572541	0.961092	-0.0636467	0.956842	-0.0437817	0.970109
ILMN_1652735	0.0581743	0.0163067	290.045	3.56751	0.000421486	0.999823	0.0389566	0.0203005	0.0549846	0.999886	0.0990909	0.0272512	0.000276694	0.999385	RFXAP	13	-0.0538939	0.963333	-0.0358251	0.975474	-0.0919744	0.938238
ILMN_1652749	-0.22058	0.0193182	290.191	-11.4182	3.45925e-25	3.46098e-21	-0.198699	0.0249941	1.8676e-15	1.78786e-11	-0.267877	0.0284454	4.63158e-21	4.65149e-17	ERF	19	0.221076	1.1656	0.199472	1.14828	0.266605	1.20297
ILMN_1652753	0.232742	0.0179461	290.637	12.9689	1.17066e-30	1.26127e-26	0.198671	0.0220341	1.94123e-19	1.98142e-15	0.303934	0.0296084	1.01178e-24	1.07138e-20	PAAF1	11	-0.240038	0.846723	-0.20519	0.867425	-0.313481	0.804698
ILMN_1652754	0.192715	0.0159325	290.252	12.0958	1.50825e-27	1.56225e-23	0.148815	0.018808	2.52597e-15	2.41079e-11	0.283114	0.0275854	1.03272e-24	1.09344e-20	ZNF428	19	-0.18471	0.879826	-0.139915	0.907573	-0.279119	0.824094
ILMN_1652762	0.132815	0.0137193	289.912	9.68087	2.17972e-19	1.9709e-15	0.100694	0.0166701	1.53763e-09	1.24733e-05	0.199724	0.0227058	1.41578e-18	1.35491e-14	HIC2	22	-0.131788	0.912699	-0.0989264	0.933728	-0.201046	0.86992
ILMN_1652768	0.1659	0.0146987	290.297	11.2867	9.77148e-25	9.7197e-21	0.135293	0.0183614	1.72769e-13	1.5817e-09	0.228741	0.02323	7.07618e-23	7.30475e-19	RPS2	16	-0.157807	0.896386	-0.126698	0.915925	-0.223372	0.856561
ILMN_1652777	0.101981	0.0196167	292.441	5.19866	3.7763e-07	0.00205166	0.124771	0.0245488	3.72395e-07	0.00268385	0.0534023	0.0322041	0.0972674	0.999385	CDC42EP2	11	-0.101302	0.932191	-0.124168	0.917533	-0.0531104	0.963856
ILMN_1652787	-0.103702	0.0218629	290.476	-4.74328	3.30143e-06	0.0164477	-0.0614819	0.0286538	0.0318981	0.999886	-0.193089	0.0293982	5.09818e-11	3.93223e-07	PIK3AP1	10	0.0920613	1.06589	0.0521465	1.03681	0.176183	1.12989
ILMN_1652819	0.044168	0.0219578	289.715	2.01149	0.0451991	0.999823	0.0562492	0.0250555	0.0247693	0.999886	0.0229992	0.0417362	0.581592	0.999385	OPA3	19	-0.0461207	0.968537	-0.0608444	0.958703	-0.0150901	0.989595
ILMN_1652825	0.354064	0.0175457	290.277	20.1795	3.37415e-57	4.13266e-53	0.325778	0.0212884	7.29272e-53	8.62875e-49	0.412204	0.0302038	2.09209e-42	2.45423e-38	IL10RA	11	-0.353512	0.782676	-0.323805	0.79896	-0.41612	0.749437
ILMN_1652846	0.0891066	0.0185007	289.695	4.8164	2.35964e-06	0.0119162	0.0908221	0.0227275	6.43842e-05	0.379223	0.0890695	0.0316645	0.00490947	0.999385	PCYT2	17	-0.0887496	0.940337	-0.0927774	0.937716	-0.0802609	0.945887
ILMN_1652872	-0.051597	0.0186016	289.606	-2.77379	0.00590052	0.999823	-0.035431	0.0230121	0.123641	0.999886	-0.0854236	0.029795	0.00414319	0.999385	UBOX5	20	0.057335	1.04054	0.0406199	1.02856	0.0925625	1.06626
ILMN_1652906	-0.0788902	0.0146094	291.974	-5.39996	1.383e-07	0.00078181	-0.05168	0.0179787	0.00404654	0.999886	-0.135988	0.0241413	1.77103e-08	0.000120554	GBGT1	9	0.0916109	1.06556	0.06347	1.04498	0.150919	1.11028
ILMN_1652907	-0.045841	0.0163213	289.629	-2.80866	0.00531306	0.999823	-0.0324058	0.0206943	0.117365	0.999886	-0.0765072	0.0253618	0.00255604	0.999385	CDC5L	6	0.037259	1.02616	0.0262628	1.01837	0.0604337	1.04278
ILMN_1652918	0.112517	0.0193808	289.712	5.80557	1.68311e-08	0.0001024	0.104347	0.0231684	6.67316e-06	0.0436892	0.130488	0.0348434	0.000180405	0.828418	RHOF	12	-0.110278	0.92641	-0.103236	0.930943	-0.12512	0.916928
ILMN_1652928	-0.244604	0.0239716	290.015	-10.2039	4.33344e-21	4.05567e-17	-0.213869	0.0294712	3.96111e-13	3.59431e-09	-0.308593	0.0401142	1.43871e-14	1.25096e-10	ORAI2	7	0.247108	1.18683	0.216114	1.1616	0.312428	1.2418
ILMN_1652929	0.0426447	0.0161065	290.184	2.64767	0.00854791	0.999823	0.0314254	0.0192342	0.102295	0.999886	0.0654698	0.0293317	0.0256119	0.999385	POGZ	1	-0.0444559	0.969655	-0.0331663	0.977273	-0.068249	0.953795
ILMN_1652989	0.148463	0.0150761	290.34	9.84754	6.27365e-20	5.72847e-16	0.116681	0.0185639	3.2707e-10	2.71958e-06	0.215807	0.0245022	1.27809e-18	1.22505e-14	NUP160	11	-0.157819	0.896379	-0.125947	0.916402	-0.224989	0.855602
ILMN_1653026	0.226556	0.0170813	290.89	13.2634	1.00804e-31	1.09785e-27	0.204802	0.0218077	5.92832e-21	6.17019e-17	0.270544	0.0260444	2.81815e-25	3.00471e-21	PLAC8	4	-0.230609	0.852275	-0.207263	0.866179	-0.27981	0.8237
ILMN_1653056	-0.129195	0.0196111	289.606	-6.58787	2.09988e-10	1.4317e-06	-0.114013	0.0248336	4.40969e-06	0.0293465	-0.160704	0.0301469	9.78441e-08	0.000635008	ATP6V0C	16	0.133778	1.09716	0.118052	1.08527	0.166919	1.12266
ILMN_1653115	0.155743	0.0124706	290.715	12.4889	6.04284e-29	6.36794e-25	0.131933	0.0145806	1.44918e-19	1.48149e-15	0.204748	0.0226827	1.77014e-19	1.72553e-15	ECH1	19	-0.155531	0.897802	-0.130583	0.913462	-0.20811	0.865671
ILMN_1653134	-0.369613	0.0177418	290.787	-20.8328	1.29236e-59	1.58766e-55	-0.323775	0.02183	9.14943e-50	1.07991e-45	-0.466395	0.028047	4.2925e-62	5.13641e-58	TMEM188	16	0.363075	1.28616	0.31724	1.24594	0.459672	1.37523
ILMN_1653143	0.0611945	0.0183575	289.606	3.33349	0.000969199	0.999823	0.0842558	0.0221096	0.000138503	0.781852	0.0150148	0.0323393	0.642441	0.999385	ECD	10	-0.0595895	0.959537	-0.0847457	0.942951	-0.00657217	0.995455
ILMN_1653165	0.149636	0.0165411	289.606	9.0463	2.2044e-17	1.90416e-13	0.134131	0.0207477	1.01407e-10	8.58411e-07	0.182336	0.0259398	2.07725e-12	1.68818e-08	AAMP	2	-0.143652	0.905225	-0.128613	0.91471	-0.175347	0.885554
ILMN_1653180	-0.0664654	0.0209246	290.468	-3.17642	0.00165157	0.999823	-0.036649	0.0251746	0.14545	0.999886	-0.13076	0.0366141	0.0003552	0.999385	TPM4	19	0.0657727	1.04665	0.0363928	1.02555	0.127691	1.09254
ILMN_1653185	-0.0453003	0.0199729	289.606	-2.26809	0.0240598	0.999823	-0.0326582	0.0244432	0.181522	0.999886	-0.0702604	0.0338718	0.0380514	0.999385	PCSK7	11	0.0572827	1.0405	0.0430013	1.03025	0.0873812	1.06244
ILMN_1653200	0.0760382	0.0173232	290.604	4.38939	1.59283e-05	0.0731268	0.0636818	0.0209858	0.00240919	0.999886	0.10274	0.0308729	0.000875198	0.999385	SLC22A17	14	-0.0680611	0.953919	-0.0566615	0.961486	-0.092086	0.938165
ILMN_1653203	-0.0850846	0.0205691	289.898	-4.13652	4.62396e-05	0.199339	-0.0409699	0.0251228	0.102935	0.999886	-0.177625	0.0339882	1.73134e-07	0.00109957	EFEMP2	11	0.0851289	1.06078	0.0407787	1.02867	0.178598	1.13178
ILMN_1653205	0.109066	0.020799	290.276	5.24381	3.0353e-07	0.00166274	0.0677522	0.0258031	0.00864606	0.999886	0.196323	0.0337594	6.05067e-09	4.24031e-05	C8orf59	8	-0.112341	0.925086	-0.0709918	0.951983	-0.199484	0.870862
ILMN_1653220	-0.00227881	0.011266	290.361	-0.202273	0.839845	0.999823	-0.00533116	0.0147722	0.718181	0.999886	0.00444256	0.0162937	0.785118	0.999385	PITPNM1	11	-0.00143813	0.999004	0.00142891	1.00099	-0.00748048	0.994828
ILMN_1653266	0.0511083	0.0141313	290.654	3.61668	0.000351723	0.999823	0.0489466	0.0180755	0.00677114	0.999886	0.0545853	0.0221487	0.0137208	0.999385	DNAJB14	4	-0.0578833	0.960673	-0.0549165	0.96265	-0.0641357	0.956518
ILMN_1653292	-0.628148	0.025754	290.527	-24.3903	2.84336e-72	3.5178e-68	-0.574296	0.0295453	3.69455e-84	4.41609e-80	-0.740879	0.0484447	8.47753e-53	1.01078e-48	PFKFB4	3	0.629096	1.5466	0.574597	1.48926	0.743954	1.67476
ILMN_1653319	-0.0215837	0.0196231	290.704	-1.09991	0.27228	0.999823	-0.00828426	0.024544	0.735719	0.999886	-0.0458752	0.0319356	0.150862	0.999385	MC1R	16	0.024733	1.01729	0.00876676	1.0061	0.0583824	1.0413
ILMN_1653342	0.203052	0.0214331	289.907	9.47376	9.99491e-19	8.90546e-15	0.187616	0.0269267	3.22227e-12	2.85622e-08	0.232906	0.0348273	2.27074e-11	1.77844e-07	DUS1L	17	-0.20596	0.866962	-0.189183	0.877103	-0.241318	0.845972
ILMN_1653367	-0.0841629	0.0145718	290.563	-5.77574	1.96848e-08	0.00011929	-0.0612952	0.0180915	0.000703862	0.999886	-0.131728	0.0238794	3.46011e-08	0.000231136	TAF12	1	0.0795996	1.05672	0.0567303	1.04011	0.127797	1.09262
ILMN_1653386	-0.101207	0.0187775	289.606	-5.38977	1.46435e-07	0.000825452	-0.0943888	0.0229319	3.85423e-05	0.233181	-0.116254	0.0316668	0.000241447	0.999385	SULT6B1	2	0.114439	1.08255	0.107352	1.07725	0.129376	1.09382
ILMN_1653394	-0.0654656	0.0212227	289.7	-3.08469	0.00223435	0.999823	-0.0716065	0.0257513	0.00542417	0.999886	-0.0512435	0.0380121	0.177632	0.999385	CELF2	10	0.072495	1.05153	0.0774046	1.05512	0.0621479	1.04402
ILMN_1653404	0.0155357	0.0143861	290.253	1.07991	0.281079	0.999823	0.0121878	0.0181399	0.501661	0.999886	0.0210559	0.0230622	0.361241	0.999385	NKIRAS2	17	-0.0149272	0.989707	-0.00986354	0.993186	-0.025599	0.982413
ILMN_1653412	-0.136832	0.0166818	290.501	-8.20248	7.68725e-15	6.19669e-11	-0.0998051	0.021119	2.2916e-06	0.015631	-0.214419	0.0249829	9.27196e-18	8.71286e-14	RAX2	19	0.139559	1.10157	0.101748	1.07307	0.219247	1.16413
ILMN_1653429	0.0778652	0.0163723	289.606	4.7559	3.11982e-06	0.0155928	0.0863524	0.0205792	2.71544e-05	0.167298	0.0611652	0.0264546	0.0207731	0.999385	SLC35A3	1	-0.0822247	0.9446	-0.0905956	0.939135	-0.0645827	0.956222
ILMN_1653432	0.137237	0.0151035	290.745	9.08645	1.6269e-17	1.40971e-13	0.119818	0.0185642	1.08751e-10	9.19493e-07	0.172972	0.0254987	1.17259e-11	9.28343e-08	HNRPDL	4	-0.141725	0.906435	-0.123644	0.917866	-0.179831	0.882807
ILMN_1653438	0.165153	0.024649	289.606	6.7002	1.08363e-10	7.49003e-07	0.137754	0.0307482	7.46242e-06	0.048655	0.224105	0.0401281	2.34051e-08	0.000158172	PHF14	7	-0.175471	0.885479	-0.148145	0.90241	-0.233061	0.850828
ILMN_1653443	-0.0180861	0.0201812	289.606	-0.896185	0.370898	0.999823	-0.0161054	0.0248279	0.516543	0.999886	-0.0209215	0.0324588	0.519215	0.999385	CDK2	12	0.0231181	1.01615	0.0197781	1.0138	0.0301573	1.02112
ILMN_1653466	0.123816	0.0240676	293.021	5.14454	4.91846e-07	0.00264465	0.169503	0.030279	2.16793e-08	0.000166605	0.0217514	0.0376651	0.563606	0.999385	HES4	1	-0.131186	0.91308	-0.172396	0.887367	-0.0443342	0.969737
ILMN_1653469	0.209991	0.015858	291.133	13.2419	1.19052e-31	1.29576e-27	0.181653	0.0195938	1.84523e-20	1.90797e-16	0.26797	0.0259808	6.08134e-25	6.45717e-21	RPL12	9	-0.199568	0.870811	-0.170393	0.888601	-0.261056	0.834477
ILMN_1653480	-0.239638	0.0211581	290.208	-11.3261	7.17722e-25	7.15138e-21	-0.199363	0.0261778	2.62219e-14	2.44624e-10	-0.32437	0.034147	2.11451e-21	2.13608e-17	CCDC125	5	0.241729	1.18241	0.200718	1.14927	0.328159	1.25541
ILMN_1653494	-0.0369724	0.0206846	289.606	-1.78744	0.0749123	0.999823	-0.0318885	0.0249078	0.200453	0.999886	-0.049419	0.0366328	0.177326	0.999385	S100A1	1	0.0429176	1.0302	0.0388281	1.02728	0.0515364	1.03637
ILMN_1653496	-0.145796	0.0201003	290.331	-7.25342	3.71287e-12	2.74047e-08	-0.132549	0.023964	3.18117e-08	0.000242405	-0.172889	0.0368178	2.65577e-06	0.0151804	GLUL	1	0.155647	1.11392	0.140987	1.10266	0.186543	1.13803
ILMN_1653498	-0.261153	0.0254708	291.005	-10.2531	2.92019e-21	2.74119e-17	-0.207491	0.0287709	5.52041e-13	4.9899e-09	-0.377352	0.0495353	2.57929e-14	2.22877e-10	IGSF6	16	0.256662	1.19471	0.204497	1.15228	0.366603	1.28931
ILMN_1653504	0.303777	0.0209143	290.683	14.5249	2.58324e-36	2.93766e-32	0.266304	0.0250752	2.39978e-26	2.63855e-22	0.384472	0.0367575	1.32278e-25	1.41656e-21	S1PR1	1	-0.309964	0.806662	-0.273621	0.827241	-0.386557	0.764953
ILMN_1653514	-0.107851	0.0184583	289.606	-5.84297	1.37794e-08	8.44497e-05	-0.0743432	0.0213814	0.000507042	0.999886	-0.179686	0.0349975	2.8324e-07	0.00176713	RBBP4	1	0.131026	1.09507	0.0972324	1.06972	0.202247	1.15049
ILMN_1653529	0.177529	0.0158767	290.1	11.1818	2.25002e-24	2.22392e-20	0.152344	0.0188008	5.35995e-16	5.17557e-12	0.230046	0.0283477	4.85176e-16	4.38745e-12	TEX10	9	-0.180705	0.882272	-0.154384	0.898516	-0.236177	0.848992
ILMN_1653553	0.216496	0.0193356	290.068	11.1968	2.00105e-24	1.97984e-20	0.201291	0.0232714	5.16301e-18	5.15268e-14	0.249111	0.0347516	7.59117e-13	6.26196e-09	C14orf80	14	-0.213861	0.862227	-0.198441	0.871492	-0.246358	0.843022
ILMN_1653599	0.147195	0.0144918	290.414	10.1571	6.12318e-21	5.71354e-17	0.107434	0.0176665	1.19257e-09	9.71709e-06	0.23005	0.023248	4.35513e-23	4.51148e-19	ATP5D	19	-0.148687	0.902071	-0.107817	0.927991	-0.234822	0.84979
ILMN_1653601	-0.103928	0.0201882	289.606	-5.14795	4.8699e-07	0.00261952	-0.0718038	0.0249855	0.00405548	0.999886	-0.168016	0.0324579	2.26162e-07	0.00142301	TLK2	17	0.107081	1.07705	0.0728823	1.05182	0.179157	1.13222
ILMN_1653612	-0.00805643	0.0199558	289.606	-0.403714	0.686721	0.999823	-0.0283069	0.0244453	0.246877	0.999886	0.0348537	0.0343265	0.309935	0.999385	KCTD9	8	0.0033746	1.00234	0.0249684	1.01746	-0.0421348	0.971217
ILMN_1653613	0.0299138	0.0173463	289.606	1.7245	0.0856837	0.999823	0.00662192	0.0217865	0.76117	0.999886	0.0806876	0.0247608	0.00111929	0.999385	PIGO	9	-0.0305079	0.979076	-0.00811079	0.994394	-0.0777103	0.94756
ILMN_1653618	0.146972	0.0193909	289.823	7.57944	4.71268e-13	3.58729e-09	0.127882	0.0236357	6.28368e-08	0.000472659	0.188629	0.0336876	2.15149e-08	0.000145763	ZZZ3	1	-0.152484	0.8997	-0.134017	0.911291	-0.191405	0.875753
ILMN_1653622	-0.154019	0.0200146	289.749	-7.69531	2.23018e-13	1.71613e-09	-0.136767	0.0246983	3.06774e-08	0.00023404	-0.188311	0.0338264	2.59182e-08	0.000174688	LOC646329	7	0.161311	1.1183	0.141795	1.10328	0.202442	1.15064
ILMN_1653646	-0.0536828	0.0176116	290.745	-3.04814	0.00251433	0.999823	-0.0623502	0.0222753	0.00512496	0.999886	-0.0363274	0.0282952	0.199187	0.999385	UBL7	15	0.0832752	1.05942	0.0903405	1.06462	0.0683848	1.04854
ILMN_1653652	-0.0864479	0.0220321	290.979	-3.92372	0.000108862	0.441434	-0.0248303	0.0274872	0.366346	0.999886	-0.217282	0.0313015	3.87757e-12	3.12688e-08	PTPRC	1	0.0894717	1.06398	0.0284589	1.01992	0.218058	1.16317
ILMN_1653708	0.133288	0.0127654	291.35	10.4414	6.88022e-22	6.51694e-18	0.118595	0.0152544	7.57524e-15	7.15936e-11	0.16237	0.022958	1.52195e-12	1.24435e-08	CORO1B	11	-0.144576	0.904645	-0.127134	0.915649	-0.181336	0.881886
ILMN_1653709	0.192918	0.0227874	290.091	8.46597	1.28085e-15	1.05721e-11	0.13278	0.0282957	2.69782e-06	0.0182643	0.319648	0.0346107	2.57029e-20	2.54561e-16	TIMM9	14	-0.204088	0.868087	-0.143698	0.905196	-0.331362	0.794786
ILMN_1653711	0.26066	0.024087	290.481	10.8216	3.73086e-23	3.61185e-19	0.255565	0.0296013	5.9456e-18	5.92598e-14	0.266815	0.0420274	2.17291e-10	1.63489e-06	FZD2	17	-0.274466	0.826756	-0.263702	0.832948	-0.297153	0.813857
ILMN_1653712	0.0162244	0.0210101	290.444	0.772217	0.440614	0.999823	-0.00494822	0.0262851	0.850679	0.999886	0.0654808	0.0344552	0.0573724	0.999385	UAP1L1	9	-0.0171494	0.988183	0.0019139	1.00133	-0.0573259	0.961044
ILMN_1653718	-0.0601791	0.011182	289.899	-5.38177	1.52372e-07	0.000858159	-0.0427576	0.0137664	0.00189673	0.999886	-0.0973474	0.0185188	1.46684e-07	0.000937161	ZFAND2B	2	0.0621694	1.04403	0.0445642	1.03137	0.0992729	1.07123
ILMN_1653793	-0.193123	0.0173271	290.031	-11.1457	2.99428e-24	2.95326e-20	-0.173334	0.0212086	3.01202e-16	2.91985e-12	-0.234088	0.0294123	1.73631e-15	1.54879e-11	PDPK1	16	0.194634	1.14443	0.173955	1.12815	0.238218	1.17953
ILMN_1653797	-0.0718755	0.0123904	290.224	-5.80088	1.72312e-08	0.000104783	-0.0606613	0.0156617	0.000107402	0.614987	-0.0947746	0.0192248	8.23121e-07	0.00494696	C6orf62	6	0.0719012	1.0511	0.0595725	1.04216	0.0978842	1.0702
ILMN_1653828	-0.129686	0.010345	290.212	-12.5362	4.18841e-29	4.42296e-25	-0.113138	0.0128635	1.42697e-18	1.43767e-14	-0.165244	0.0168274	9.24127e-23	9.52682e-19	CHFR	12	0.127867	1.09268	0.11156	1.0804	0.162235	1.11902
ILMN_1653856	-0.0921894	0.0131073	291.291	-7.03345	1.4403e-11	1.03831e-07	-0.0797212	0.0167441	1.92504e-06	0.0132173	-0.115734	0.019981	6.94795e-09	4.85245e-05	UBASH3B	11	0.0864764	1.06177	0.0727327	1.05171	0.115441	1.08331
ILMN_1653861	0.0908721	0.0169328	289.912	5.36664	1.64451e-07	0.000923062	0.112165	0.0204651	4.23472e-08	0.000320991	0.0472796	0.0299428	0.114336	0.999385	SCMH1	1	-0.0906585	0.939094	-0.11303	0.924644	-0.0435094	0.970292
ILMN_1653871	-0.528285	0.0281154	291.309	-18.7899	3.80184e-52	4.62493e-48	-0.464249	0.0343022	9.83995e-42	1.15039e-37	-0.666954	0.0461872	2.88917e-47	3.42626e-43	NAMPT	7	0.524492	1.43843	0.461587	1.37706	0.657065	1.57687
ILMN_1653876	-0.0825092	0.0185051	289.967	-4.45872	1.18e-05	0.0550588	-0.0586361	0.0224101	0.00888341	0.999886	-0.132436	0.031903	3.3072e-05	0.168105	SPG21	15	0.0931356	1.06669	0.0688249	1.04886	0.144371	1.10525
ILMN_1653896	0.0805367	0.0186945	289.881	4.30805	2.25771e-05	0.1018	0.0807967	0.0234449	0.000568461	0.999886	0.0786698	0.0306058	0.0101574	0.999385	ATRIP	3	-0.0903186	0.939315	-0.088196	0.940698	-0.0947922	0.936407
ILMN_1654010	0.0555314	0.0204268	289.864	2.71855	0.006952	0.999823	0.0761615	0.0243832	0.00178703	0.999886	0.00925968	0.0376676	0.805817	0.999385	AGPAT3	21	-0.0497271	0.966119	-0.0678079	0.954087	-0.0116213	0.991977
ILMN_1654016	-0.0791813	0.0118061	291.099	-6.70679	1.03407e-10	7.15471e-07	-0.0646615	0.0143056	6.18398e-06	0.0406288	-0.109933	0.020772	1.20737e-07	0.000776702	MYL12B	18	0.0771024	1.0549	0.0628726	1.04454	0.107092	1.07706
ILMN_1654032	-0.11582	0.016179	290.286	-7.15862	6.70125e-12	4.89526e-08	-0.117387	0.0198046	3.08044e-09	2.46867e-05	-0.109655	0.0281201	9.63871e-05	0.461116	ZER1	9	0.130369	1.09457	0.128978	1.09352	0.1333	1.0968
ILMN_1654060	-0.225402	0.0143835	291.2	-15.6709	1.46547e-40	1.71475e-36	-0.223449	0.0176268	7.96754e-37	9.21445e-33	-0.230185	0.0249396	2.71373e-20	2.68632e-16	MKNK2	19	0.237602	1.17903	0.234535	1.17653	0.244066	1.18433
ILMN_1654068	-0.0444945	0.0223151	289.655	-1.99392	0.0470986	0.999823	-0.0504502	0.0277278	0.0688375	0.999886	-0.0280887	0.0366835	0.443853	0.999385	NUDT1	7	0.055035	1.03888	0.0575579	1.0407	0.049718	1.03506
ILMN_1654099	0.018417	0.0196737	289.606	0.936124	0.349989	0.999823	-0.00778172	0.0239002	0.744733	0.999886	0.0734627	0.0342107	0.0317645	0.999385	LRIG2	1	-0.0175744	0.987892	0.00908113	1.00631	-0.0737516	0.950164
ILMN_1654112	0.0624646	0.0180426	289.828	3.46206	0.00061684	0.999823	0.0777616	0.0223173	0.000493324	0.999886	0.0283714	0.0308406	0.357606	0.999385	PARD6A	16	-0.0633536	0.957037	-0.077634	0.94761	-0.0332574	0.977211
ILMN_1654118	-0.0920645	0.0182247	290.855	-5.05162	7.74951e-07	0.00409484	-0.102792	0.0215582	1.85973e-06	0.0127931	-0.0694699	0.0336512	0.038979	0.999385	BCL2L1	20	0.138013	1.10039	0.144808	1.10558	0.123693	1.08952
ILMN_1654151	0.0386887	0.0196334	289.606	1.97056	0.0497264	0.999823	-0.0290828	0.0227747	0.20161	0.999886	0.177931	0.033709	1.30283e-07	0.000836419	COX6C	8	-0.0301024	0.979351	0.0406858	1.0286	-0.179291	0.883137
ILMN_1654200	-0.0595272	0.0198476	289.606	-2.99921	0.00294187	0.999823	-0.0446804	0.0249338	0.0731398	0.999886	-0.0903221	0.0324789	0.00542001	0.999385	RGPD4	2	0.066456	1.04714	0.0506314	1.03572	0.0998068	1.07163
ILMN_1654210	0.050663	0.0201187	289.606	2.5182	0.0123347	0.999823	0.0508756	0.0244611	0.0375383	0.999886	0.0516972	0.0355101	0.145436	0.999385	CD1C	1	-0.0505048	0.965598	-0.0512521	0.965098	-0.0489298	0.966653
ILMN_1654262	0.121404	0.011185	291.155	10.8541	2.84583e-23	2.7596e-19	0.0986849	0.0141044	2.61985e-12	2.32853e-08	0.170266	0.0173026	7.53504e-23	7.77691e-19	ZMAT3	3	-0.124985	0.917013	-0.1029	0.93116	-0.171532	0.887899
ILMN_1654268	-0.469144	0.0299573	289.722	-15.6604	1.79749e-40	2.10216e-36	-0.420617	0.0359784	1.42011e-31	1.60841e-27	-0.568566	0.0520534	8.97486e-28	9.80683e-24	HMGB2	4	0.463435	1.37882	0.413462	1.33188	0.568753	1.48324
ILMN_1654318	-0.0210325	0.0188611	289.606	-1.11512	0.265722	0.999823	-0.0150162	0.0228457	0.510997	0.999886	-0.0354616	0.0336207	0.291537	0.999385	PTPN23	3	0.0255497	1.01787	0.0204867	1.0143	0.03622	1.02542
ILMN_1654319	0.35158	0.024843	290.361	14.1521	6.11618e-35	6.87092e-31	0.299798	0.0308882	2.8446e-22	3.01669e-18	0.461233	0.039532	1.87229e-31	2.10408e-27	HAPLN3	15	-0.352799	0.783064	-0.300182	0.81215	-0.46369	0.725129
ILMN_1654320	-0.0570197	0.0144716	289.94	-3.94012	0.000102114	0.417034	-0.0304462	0.018084	0.09226	0.999886	-0.113589	0.0230408	8.22603e-07	0.00494467	RCBTB2	13	0.0582871	1.04123	0.0313124	1.02194	0.115137	1.08308
ILMN_1654322	0.111873	0.017241	290.049	6.48882	3.73121e-10	2.50812e-06	0.0878813	0.0217823	5.47124e-05	0.324718	0.161123	0.0270399	2.54248e-09	1.81864e-05	ATP1B3	3	-0.116403	0.922484	-0.0899312	0.939568	-0.172194	0.887492
ILMN_1654370	-0.150951	0.0178888	289.986	-8.43831	1.55099e-15	1.27755e-11	-0.123368	0.0215995	1.11906e-08	8.73652e-05	-0.211815	0.0317121	2.40074e-11	1.87906e-07	TESK2	1	0.143988	1.10496	0.118652	1.08572	0.197384	1.14662
ILMN_1654385	0.100743	0.0195208	290.243	5.16079	4.56793e-07	0.00246294	0.0858652	0.0225815	0.000143269	0.806894	0.132447	0.0370913	0.000355828	0.999385	ASB13	10	-0.107263	0.928348	-0.0912829	0.938688	-0.140941	0.906927
ILMN_1654392	-0.0536961	0.0116117	290.627	-4.62431	5.66312e-06	0.0275794	-0.0553776	0.0148822	0.00019839	0.999886	-0.0486222	0.0183387	0.00801733	0.999385	KHNYN	14	0.0582585	1.04121	0.0582115	1.04117	0.0583576	1.04128
ILMN_1654398	0.00958181	0.0189485	290.743	0.505678	0.613466	0.999823	0.0110882	0.0240991	0.645439	0.999886	0.00509786	0.0299293	0.864751	0.999385	RGL1	1	-0.0195679	0.986528	-0.0189922	0.986922	-0.0207812	0.985699
ILMN_1654414	-0.116141	0.0200695	289.809	-5.78695	1.85856e-08	0.000112796	-0.0874009	0.0253583	0.000567598	0.999886	-0.177128	0.0317054	2.31435e-08	0.000156427	ACSL3	2	0.125239	1.09069	0.0961916	1.06895	0.186456	1.13796
ILMN_1654421	0.0767283	0.0187377	289.606	4.09487	5.48547e-05	0.233849	0.072864	0.0237349	0.00214127	0.999886	0.0856134	0.0286397	0.00279593	0.999385	MPHOSPH9	12	-0.0735651	0.950287	-0.0707816	0.952122	-0.0794315	0.946431
ILMN_1654441	-0.0262489	0.0163638	290.232	-1.60408	0.109784	0.999823	-0.00438567	0.0187997	0.81554	0.999886	-0.0713957	0.0316197	0.0239489	0.999385	OAT	10	0.0219096	1.0153	-0.000757059	0.999475	0.0696801	1.04948
ILMN_1654445	0.221916	0.0203225	290.949	10.9197	1.71571e-23	1.66922e-19	0.182929	0.0240674	2.94536e-14	2.74301e-10	0.302858	0.0364739	1.0115e-16	9.28251e-13	RPL36	19	-0.222473	0.857095	-0.182366	0.881257	-0.307002	0.80832
ILMN_1654493	0.0147404	0.0195345	289.606	0.754587	0.45111	0.999823	-0.00153249	0.0238911	0.948855	0.999886	0.0513581	0.0331605	0.121436	0.999385	WDR74	11	-0.0098899	0.993168	0.00493542	1.00343	-0.0411347	0.97189
ILMN_1654497	0.0297978	0.0172623	289.606	1.72618	0.0853816	0.999823	0.0222232	0.0208481	0.286441	0.999886	0.0463883	0.0311003	0.135811	0.999385	ATAD1	10	-0.0301267	0.979334	-0.0228779	0.984267	-0.0454039	0.969019
ILMN_1654516	-0.366345	0.0233439	290.358	-15.6934	1.29166e-40	1.5124e-36	-0.307673	0.0288045	1.24368e-26	1.37091e-22	-0.488445	0.0361964	1.69025e-41	1.97861e-37	TMEM120A	7	0.359374	1.28287	0.300105	1.23123	0.484284	1.39889
ILMN_1654518	-0.159585	0.015145	291.168	-10.5371	3.3124e-22	3.15705e-18	-0.130016	0.0179881	4.9064e-13	4.44373e-09	-0.218914	0.0265259	1.54677e-16	1.41251e-12	SAP25	7	0.158626	1.11622	0.126824	1.09189	0.225651	1.1693
ILMN_1654541	-0.00692536	0.0173815	289.606	-0.398433	0.690605	0.999823	-0.0225588	0.0210847	0.284657	0.999886	0.0262573	0.0301539	0.383876	0.999385	ATP6V1G2	6	0.00853493	1.00593	0.0236445	1.01652	-0.0233089	0.983973
ILMN_1654542	-0.0247726	0.0128747	291.037	-1.92412	0.0553146	0.999823	-0.0115104	0.0151299	0.446796	0.999886	-0.0560415	0.0235941	0.0175377	0.999385	FAM172A	5	0.0303998	1.0213	0.0191958	1.01339	0.0540126	1.03815
ILMN_1654543	0.0637059	0.0114438	290.345	5.56683	5.90435e-08	0.00034505	0.0647504	0.0135862	1.87999e-06	0.0129264	0.0603481	0.021304	0.00461542	0.999385	MED6	14	-0.0717011	0.951515	-0.0712667	0.951802	-0.0726167	0.950912
ILMN_1654545	0.148424	0.0157917	291.922	9.39885	1.67011e-18	1.47955e-14	0.148943	0.018359	4.94786e-16	4.78161e-12	0.147752	0.0304437	1.21444e-06	0.00717855	CPSF1	8	-0.144476	0.904708	-0.145153	0.904284	-0.143049	0.905603
ILMN_1654552	0.201381	0.0159409	290.219	12.633	1.89485e-29	2.01138e-25	0.180936	0.0196297	3.04175e-20	3.13635e-16	0.244543	0.0265699	3.4562e-20	3.41507e-16	MRPS31	13	-0.211613	0.863571	-0.190176	0.876499	-0.256791	0.836947
ILMN_1654566	-0.105916	0.0141125	291.033	-7.50513	7.51901e-13	5.68512e-09	-0.10494	0.0171241	8.88863e-10	7.27801e-06	-0.107164	0.025055	1.8931e-05	0.0990847	HSPA1L	6	0.0989405	1.07099	0.0973676	1.06982	0.102255	1.07345
ILMN_1654571	-0.034894	0.0142837	290.2	-2.44292	0.0151654	0.999823	-0.0454724	0.0180733	0.0118693	0.999886	-0.0107058	0.0230027	0.641633	0.999385	FCHO1	19	0.0381128	1.02677	0.0467856	1.03296	0.0198347	1.01384
ILMN_1654583	0.0530421	0.0157322	289.606	3.37157	0.000849022	0.999823	0.0621135	0.0201372	0.00203886	0.999886	0.0317502	0.0233466	0.173846	0.999385	CHD1	5	-0.0613309	0.95838	-0.0683065	0.953757	-0.0466295	0.968196
ILMN_1654586	0.150241	0.0145271	290.499	10.3421	1.49916e-21	1.41281e-17	0.118364	0.0181917	7.69344e-11	6.54481e-07	0.217601	0.0225197	4.34392e-22	4.4321e-18	RASA3	13	-0.149113	0.901805	-0.117285	0.921921	-0.21619	0.860836
ILMN_1654609	0.236388	0.0156384	291.618	15.1159	1.61146e-38	1.86317e-34	0.199459	0.0188016	2.71676e-26	2.98572e-22	0.314343	0.0265046	1.91092e-32	2.1603e-28	EPB41L4A-AS1	5	-0.237405	0.84827	-0.200471	0.870266	-0.315245	0.803714
ILMN_1654612	0.219732	0.0185188	291.622	11.8653	9.23431e-27	9.44578e-23	0.189785	0.0221503	1.0523e-17	1.04441e-13	0.283621	0.0328186	5.51914e-18	5.20786e-14	ZNF589	3	-0.222716	0.85695	-0.193147	0.874696	-0.285035	0.820722
ILMN_1654629	-0.0139328	0.0123316	290.128	-1.12985	0.259474	0.999823	0.0022851	0.0153452	0.881622	0.999886	-0.0488187	0.0203663	0.0165286	0.999385	TMEM175	4	0.0113428	1.00789	-0.00441344	0.996946	0.0445497	1.03136
ILMN_1654630	-0.160489	0.01851	290.213	-8.67037	3.10356e-16	2.60078e-12	-0.110161	0.022395	8.69871e-07	0.0061178	-0.26781	0.0300857	5.50658e-19	5.32322e-15	FAM193B	5	0.165422	1.12149	0.11566	1.08347	0.270296	1.20606
ILMN_1654639	0.135103	0.0146976	292.405	9.19222	7.42034e-18	6.48389e-14	0.105685	0.0172001	8.02489e-10	6.58362e-06	0.195114	0.0265557	2.02138e-13	1.70038e-09	HERC6	4	-0.14196	0.906287	-0.110647	0.926172	-0.207951	0.865766
ILMN_1654653	-0.0088205	0.0173744	289.606	-0.507673	0.612069	0.999823	0.0118913	0.0211699	0.574317	0.999886	-0.0506752	0.0294959	0.0857888	0.999385	KLC1	14	0.0162542	1.01133	-0.00671681	0.995355	0.0646662	1.04584
ILMN_1654685	-0.232275	0.0223441	291.311	-10.3954	9.7959e-22	9.25811e-18	-0.192789	0.0278299	4.287e-12	3.78242e-08	-0.31718	0.0356259	5.43254e-19	5.25327e-15	MCTP1	5	0.225774	1.1694	0.188334	1.13945	0.304681	1.23515
ILMN_1654690	0.119541	0.0168258	289.922	7.10462	9.37905e-12	6.81669e-08	0.0999362	0.02034	8.95657e-07	0.00629109	0.160794	0.029528	5.16639e-08	0.00034124	CECR5	22	-0.125947	0.916402	-0.105279	0.929625	-0.169506	0.889147
ILMN_1654692	0.0713539	0.0231468	289.994	3.08266	0.00224895	0.999823	0.0776213	0.029273	0.00801039	0.999886	0.0570566	0.0369312	0.12236	0.999385	RALGPS2	1	-0.0680125	0.953951	-0.0752656	0.949167	-0.0527263	0.964113
ILMN_1654735	-0.265809	0.0151709	291.154	-17.521	1.9673e-47	2.36627e-43	-0.230368	0.0182378	1.41729e-36	1.63739e-32	-0.339743	0.0257787	1.15562e-39	1.34815e-35	SLCO3A1	15	0.264945	1.20159	0.228854	1.1719	0.341007	1.26664
ILMN_1654737	0.134434	0.018375	289.971	7.31617	2.51153e-12	1.86657e-08	0.0793087	0.0213365	0.000201568	0.999886	0.253688	0.0323709	4.61749e-15	4.07309e-11	TRIM32	9	-0.135992	0.910044	-0.0824586	0.944447	-0.248816	0.841587
ILMN_1654778	-0.292231	0.0242951	290.342	-12.0284	2.59214e-27	2.67431e-23	-0.284867	0.0273647	2.23246e-25	2.43472e-21	-0.306746	0.0464278	3.92346e-11	3.04343e-07	LSP1	11	0.292794	1.22501	0.284161	1.2177	0.31099	1.24056
ILMN_1654812	-0.202154	0.0190899	290.78	-10.5896	2.23166e-22	2.13369e-18	-0.185022	0.0232207	1.61339e-15	1.5466e-11	-0.240577	0.0330913	3.59254e-13	2.99546e-09	UNC93B1	11	0.197452	1.14667	0.183013	1.13525	0.227884	1.17112
ILMN_1654819	0.0457768	0.0209619	289.842	2.18381	0.0297781	0.999823	0.0599481	0.0246181	0.0148866	0.999886	0.0193279	0.0381289	0.612219	0.999385	ZNF589	3	-0.0429768	0.97065	-0.0591517	0.959828	-0.00888769	0.993858
ILMN_1654851	-0.130531	0.0129261	290.985	-10.0982	9.44222e-21	8.78032e-17	-0.121482	0.0155911	6.6093e-15	6.2524e-11	-0.150419	0.022895	5.03217e-11	3.88232e-07	FAM134A	2	0.153966	1.11262	0.143674	1.10471	0.175657	1.12948
ILMN_1654861	0.111946	0.0164131	289.691	6.82057	5.28531e-11	3.71134e-07	0.0845054	0.0205854	4.04102e-05	0.243633	0.168822	0.0260452	9.05849e-11	6.91435e-07	ACO2	22	-0.108575	0.927504	-0.0804741	0.945747	-0.167798	0.8902
ILMN_1654875	0.308663	0.0302228	294.067	10.2129	3.70835e-21	3.47546e-17	0.331792	0.0366685	1.45042e-19	1.48261e-15	0.260903	0.0536517	1.15676e-06	0.00685383	CLC	19	-0.317506	0.802456	-0.340164	0.789951	-0.269753	0.829461
ILMN_1654890	-0.0366528	0.0199533	289.606	-1.83693	0.0672446	0.999823	-0.0618726	0.0240451	0.0100766	0.999886	0.016439	0.0357509	0.645645	0.999385	LENG8	19	0.0373267	1.02621	0.0627577	1.04446	-0.0162699	0.988786
ILMN_1654893	-0.0603565	0.0168333	290.24	-3.58553	0.000394539	0.999823	-0.0421065	0.0200927	0.036116	0.999886	-0.0985148	0.0307232	0.00134347	0.999385	SCAMP2	15	0.0638444	1.04525	0.0449297	1.03163	0.103707	1.07453
ILMN_1654915	-0.149982	0.0243919	292.059	-6.14883	2.55923e-09	1.64328e-05	-0.120057	0.0301128	6.69439e-05	0.393563	-0.210091	0.0408535	2.71037e-07	0.00169425	MLLT4	6	0.156789	1.1148	0.123954	1.08972	0.22599	1.16958
ILMN_1654920	-0.0586836	0.0164015	289.874	-3.57795	0.000405737	0.999823	-0.0455307	0.0207547	0.0282528	0.999886	-0.0870532	0.0261468	0.000870325	0.999385	HNRNPH3	10	0.0438654	1.03087	0.0313976	1.022	0.0701417	1.04982
ILMN_1654939	0.057456	0.0142168	289.606	4.04142	6.81378e-05	0.28577	0.0590887	0.0175213	0.000745197	0.999886	0.0530682	0.0230366	0.0212427	0.999385	TMED2	12	-0.0647586	0.956105	-0.0657572	0.955444	-0.0626539	0.957501
ILMN_1654945	-0.0165757	0.0219037	289.64	-0.756753	0.449813	0.999823	-0.0224464	0.0267403	0.401232	0.999886	4.43349e-05	0.0368646	0.99904	0.999385	DNMT3A	2	0.0197281	1.01377	0.0219712	1.01535	0.0150009	1.01045
ILMN_1654946	0.067946	0.0160565	292.126	4.23168	3.10872e-05	0.137188	0.0484996	0.0188775	0.0101939	0.999886	0.111558	0.0299071	0.000191368	0.875543	ZSCAN18	19	-0.0730356	0.950636	-0.0553409	0.962367	-0.110328	0.926378
ILMN_1655046	0.12455	0.019688	289.606	6.32619	9.51185e-10	6.24928e-06	0.0963019	0.0243819	7.82412e-05	0.456068	0.182687	0.0330218	3.16012e-08	0.000211633	NUTF2	16	-0.122145	0.918821	-0.0926641	0.937789	-0.184276	0.88009
ILMN_1655068	-0.164227	0.0196559	289.848	-8.35512	2.74571e-15	2.24297e-11	-0.117359	0.0227676	2.54138e-07	0.00184893	-0.261008	0.0349777	8.51356e-14	7.24504e-10	TOM1L2	17	0.165317	1.12141	0.116805	1.08433	0.267558	1.20377
ILMN_1655077	-0.305313	0.0188259	290.148	-16.2178	1.49756e-42	1.76877e-38	-0.281821	0.0230549	2.31621e-34	2.65369e-30	-0.357206	0.0325756	5.6013e-28	6.13735e-24	PRDM1	6	0.294228	1.22623	0.273109	1.20841	0.338735	1.26465
ILMN_1655093	0.0252853	0.019512	289.606	1.29589	0.196046	0.999823	0.00267089	0.0235994	0.909891	0.999886	0.0733959	0.0340884	0.0313101	0.999385	ING5	2	-0.0212656	0.985368	0.000208064	1.00014	-0.0665219	0.954937
ILMN_1655114	-0.24173	0.0196631	289.958	-12.2936	3.06156e-28	3.19871e-24	-0.208883	0.0244581	1.3372e-17	1.3249e-13	-0.310574	0.0311788	2.25652e-23	2.34994e-19	ABR	17	0.244809	1.18494	0.211639	1.158	0.314717	1.24377
ILMN_1655117	0.0770042	0.0145191	290.545	5.30365	2.25256e-07	0.00124792	0.0670216	0.0175323	0.000131967	0.746403	0.0988213	0.0259966	0.000143926	0.671559	WDR19	4	-0.0789648	0.946737	-0.0697926	0.952775	-0.0982954	0.934136
ILMN_1655137	0.0793969	0.0155947	289.942	5.09128	6.41055e-07	0.00341362	0.0407041	0.0195108	0.0369576	0.999886	0.161422	0.0237051	9.7884e-12	7.78961e-08	ZCCHC11	1	-0.0858574	0.942224	-0.0471036	0.967878	-0.167532	0.890364
ILMN_1655154	0.0689227	0.0103579	290.614	6.65412	1.41561e-10	9.72948e-07	0.059986	0.0128693	3.14399e-06	0.021181	0.0880227	0.0173549	3.93827e-07	0.00243227	PTBP1	19	-0.0697715	0.952789	-0.0609936	0.958604	-0.0882712	0.940649
ILMN_1655163	-0.0503128	0.00945029	290.523	-5.32394	2.03526e-07	0.00113242	-0.0485462	0.0119211	4.65532e-05	0.278853	-0.0535102	0.0153251	0.000480007	0.999385	STK24	13	0.0462885	1.0326	0.0444999	1.03133	0.0500579	1.03531
ILMN_1655177	0.0638422	0.0125203	290.52	5.09908	6.16587e-07	0.00328933	0.0549394	0.0152783	0.000323261	0.999886	0.0842554	0.0217551	0.00010755	0.510757	PI4KA	22	-0.0653802	0.955693	-0.0574246	0.960978	-0.0821468	0.944651
ILMN_1655190	-0.0908996	0.0178104	289.606	-5.10374	6.03881e-07	0.00322412	-0.0461161	0.0204455	0.0240979	0.999886	-0.184802	0.0318509	6.5491e-09	4.58109e-05	LOC100506085	4	0.108716	1.07827	0.0632562	1.04482	0.204524	1.15231
ILMN_1655191	-0.0379891	0.0134636	290.253	-2.8216	0.00510819	0.999823	-0.0300129	0.015484	0.0525842	0.999886	-0.0558927	0.0264129	0.0343351	0.999385	CASZ1	1	0.0364677	1.0256	0.0297188	1.02081	0.0506912	1.03576
ILMN_1655194	-0.075617	0.0190565	289.606	-3.96804	9.14306e-05	0.376694	-0.0508128	0.0239205	0.0336499	0.999886	-0.127423	0.0308276	3.57431e-05	0.180789	PHF17	4	0.0837891	1.0598	0.0577423	1.04084	0.138683	1.1009
ILMN_1655206	-0.271817	0.0167864	291.184	-16.1927	1.69765e-42	2.00475e-38	-0.236779	0.0202332	1.2372e-31	1.4015e-27	-0.345595	0.0286582	1.73467e-33	1.97145e-29	ZBTB34	9	0.270224	1.206	0.234562	1.17655	0.345384	1.27049
ILMN_1655225	0.0393703	0.0159174	289.81	2.47341	0.0139564	0.999823	0.0189487	0.0197703	0.33784	0.999886	0.0803934	0.0259912	0.00198079	0.999385	C19orf25	19	-0.039988	0.972663	-0.0185909	0.987196	-0.085083	0.94273
ILMN_1655244	0.208766	0.0157501	290.924	13.2549	1.07995e-31	1.17574e-27	0.173873	0.0190894	8.36592e-20	8.5759e-16	0.281562	0.0264672	1.98028e-26	2.13672e-22	DEXI	16	-0.209796	0.86466	-0.174484	0.886084	-0.284215	0.821188
ILMN_1655261	-0.00127212	0.0140298	291.283	-0.0906724	0.927815	0.999823	-0.00856776	0.0170402	0.615107	0.999886	0.0155056	0.0245252	0.527235	0.999385	ERP27	12	-0.0056103	0.996119	0.000814807	1.00056	-0.0191514	0.986813
ILMN_1655296	-0.0491709	0.0178009	289.808	-2.76227	0.00610696	0.999823	-0.0521987	0.0220099	0.0177111	0.999886	-0.0446204	0.0304055	0.142237	0.999385	UTRN	6	0.0548612	1.03876	0.0591401	1.04184	0.0458432	1.03229
ILMN_1655307	0.134992	0.0165997	290.054	8.13222	1.23985e-14	9.92999e-11	0.128627	0.0207488	5.67357e-10	4.67786e-06	0.145414	0.0276109	1.39e-07	0.00088946	FAM136A	2	-0.138657	0.908364	-0.130129	0.91375	-0.156632	0.897117
ILMN_1655311	0.158904	0.0166038	290.139	9.57033	4.90379e-19	4.3987e-15	0.108334	0.0201138	7.20102e-08	0.000539716	0.264567	0.0262688	7.38414e-24	7.73636e-20	C15orf61	15	-0.157361	0.896664	-0.105611	0.929411	-0.266425	0.831377
ILMN_1655312	0.160043	0.0191386	289.606	8.36229	2.62159e-15	2.14446e-11	0.166779	0.0233022	8.23222e-13	7.40653e-09	0.146396	0.0338011	1.48369e-05	0.0786504	HPS5	11	-0.167	0.890693	-0.173812	0.886497	-0.152646	0.899599
ILMN_1655316	0.0555874	0.0186535	289.78	2.97999	0.00312681	0.999823	0.0876767	0.0225327	9.97965e-05	0.57373	-0.0109811	0.0319399	0.730992	0.999385	PSMC6	14	-0.0654099	0.955674	-0.0979299	0.934373	0.00312685	1.00217
ILMN_1655329	0.149438	0.0207633	289.719	7.19724	5.29221e-12	3.88343e-08	0.128048	0.0254562	4.90139e-07	0.0035094	0.193105	0.0347735	2.80435e-08	0.00018862	RIOK2	5	-0.157547	0.896548	-0.134182	0.911186	-0.206791	0.866463
ILMN_1655340	0.0193084	0.0110586	290.725	1.746	0.0818674	0.999823	0.0216437	0.0140311	0.122939	0.999886	0.0130559	0.0176743	0.460094	0.999385	RNF181	2	-0.025579	0.982426	-0.0263431	0.981906	-0.0239687	0.983523
ILMN_1655377	0.194055	0.0145498	290.588	13.3373	5.53329e-32	6.04014e-28	0.184903	0.0173959	2.182e-26	2.40129e-22	0.21194	0.0268158	2.71102e-15	2.40685e-11	MRPS22	3	-0.199633	0.870772	-0.188855	0.877302	-0.222347	0.85717
ILMN_1655414	-0.2439	0.0172314	291.694	-14.1544	5.54703e-35	6.2332e-31	-0.216241	0.0211375	1.45187e-24	1.57324e-20	-0.301289	0.0290076	2.85471e-25	3.04341e-21	TNFSF14	19	0.247988	1.18755	0.218733	1.16371	0.309645	1.2394
ILMN_1655418	0.0695715	0.0108693	290.596	6.40073	6.1861e-10	4.10448e-06	0.0553509	0.0129487	1.91463e-05	0.119817	0.0984672	0.0194644	4.21842e-07	0.00260024	CAPNS1	19	-0.0681457	0.953863	-0.0528598	0.964023	-0.100361	0.932799
ILMN_1655422	0.205867	0.0187399	290.871	10.9855	1.0277e-23	1.00355e-19	0.182851	0.0229031	1.4203e-15	1.36207e-11	0.252516	0.0324059	6.58184e-15	5.77754e-11	RPL17	18	-0.210314	0.864349	-0.185455	0.879372	-0.262703	0.833525
ILMN_1655429	0.016241	0.0158725	289.606	1.02321	0.307061	0.999823	-0.00779276	0.0192812	0.686092	0.999886	0.0674937	0.0275431	0.0142667	0.999385	TNFAIP1	17	-0.0219673	0.984889	0.00152959	1.00106	-0.0714878	0.951656
ILMN_1655469	0.126185	0.0189827	290.676	6.64735	1.4728e-10	1.01108e-06	0.0903745	0.0232454	0.000101138	0.580733	0.200568	0.0316948	2.48167e-10	1.86125e-06	TSPAN3	15	-0.129086	0.91441	-0.0923806	0.937974	-0.206445	0.86667
ILMN_1655482	-0.0907235	0.0148496	290.694	-6.1095	3.20182e-09	2.04244e-05	-0.0710578	0.0182291	9.69737e-05	0.558569	-0.132627	0.025267	1.52894e-07	0.000975313	TRIM27	6	0.0893114	1.06386	0.0696725	1.04948	0.130701	1.09483
ILMN_1655485	-0.0816885	0.0178851	289.606	-4.5674	7.31343e-06	0.0351264	-0.0612881	0.0222093	0.00578781	0.999886	-0.124606	0.0298893	3.06048e-05	0.156115	C1orf124	1	0.0837862	1.0598	0.0636526	1.04511	0.126218	1.09143
ILMN_1655497	0.182499	0.0134663	290.878	13.5523	9.08848e-33	1.00064e-28	0.150148	0.0161206	1.2303e-20	1.27557e-16	0.251586	0.0223943	2.76509e-29	3.05874e-25	EIF4B	12	-0.183259	0.880711	-0.152054	0.899968	-0.249025	0.841465
ILMN_1655525	-0.132184	0.0239239	291.688	-5.52519	7.2968e-08	0.000423652	-0.0980074	0.030275	0.00120692	0.999886	-0.204703	0.037681	5.55638e-08	0.000366165	FLCN	17	0.159863	1.11718	0.123829	1.08962	0.235805	1.17756
ILMN_1655549	-0.184854	0.0180726	293.772	-10.2284	3.31782e-21	3.11278e-17	-0.1442	0.0219182	4.73599e-11	4.05117e-07	-0.268551	0.0300345	3.84143e-19	3.72541e-15	SIGLEC10	19	0.194473	1.14431	0.150975	1.11032	0.286145	1.21938
ILMN_1655557	-0.114345	0.0148838	291.137	-7.68254	2.395e-13	1.8408e-09	-0.0878682	0.018693	2.59421e-06	0.0175992	-0.169588	0.0233846	4.10306e-13	3.41457e-09	INTS6	13	0.109296	1.0787	0.0829509	1.05918	0.16482	1.12103
ILMN_1655561	-0.0857584	0.0134532	291.072	-6.37456	7.17245e-10	4.74386e-06	-0.0614936	0.016954	0.000286628	0.999886	-0.136815	0.0208196	4.98237e-11	3.8449e-07	ARPC3	12	0.0827251	1.05902	0.0587288	1.04155	0.133298	1.0968
ILMN_1655563	-0.0110126	0.0164337	289.91	-0.670122	0.503313	0.999823	-0.0152585	0.0196784	0.438108	0.999886	-0.00220732	0.0299597	0.941268	0.999385	CTIF	18	0.0167573	1.01168	0.0213222	1.01489	0.00713652	1.00496
ILMN_1655572	-0.0238643	0.0210187	290.476	-1.13538	0.257151	0.999823	-0.0265697	0.0262303	0.311091	0.999886	-0.0205333	0.0348548	0.555788	0.999385	AGPAT4-IT1	6	0.018662	1.01302	0.0230095	1.01608	0.00949963	1.00661
ILMN_1655577	0.141865	0.021256	289.771	6.67412	1.26332e-10	8.70936e-07	0.160826	0.0245192	5.41026e-11	4.62145e-07	0.103711	0.0400979	0.0096973	0.999385	TIAM1	21	-0.137683	0.908978	-0.158708	0.895827	-0.0933724	0.937329
ILMN_1655595	0.0330455	0.0207622	292.173	1.59162	0.112552	0.999823	-0.00865303	0.0236666	0.714647	0.999886	0.122808	0.0397679	0.00201425	0.999385	SERPINE2	2	-0.0304071	0.979144	0.0106259	1.00739	-0.116885	0.922176
ILMN_1655608	0.00758098	0.0180967	289.727	0.418915	0.675589	0.999823	0.0141062	0.021731	0.516255	0.999886	-0.00669256	0.0328623	0.838623	0.999385	KLHL18	3	-0.0128158	0.991156	-0.0190405	0.986889	0.000302751	1.00021
ILMN_1655611	0.152289	0.0202717	292.226	7.51242	7.1108e-13	5.37861e-09	0.128356	0.0248707	2.45747e-07	0.00179076	0.206956	0.0338257	9.4563e-10	6.92107e-06	TSHZ2	20	-0.146785	0.903261	-0.125804	0.916493	-0.191002	0.875997
ILMN_1655612	0.14397	0.014615	290.625	9.85084	6.08744e-20	5.56088e-16	0.115048	0.018458	4.57618e-10	3.78542e-06	0.204317	0.0224629	9.39489e-20	9.19853e-16	ARRDC2	19	-0.149504	0.90156	-0.119629	0.920425	-0.212469	0.863059
ILMN_1655622	0.125809	0.0140169	290.097	8.97553	3.62346e-17	3.1111e-13	0.0976886	0.0179555	5.30985e-08	0.000400894	0.184314	0.020559	3.09972e-19	3.01045e-15	PRKRIR	11	-0.134598	0.910924	-0.105635	0.929396	-0.195638	0.873186
ILMN_1655625	0.000926289	0.0182349	289.606	0.0507976	0.959522	0.999823	0.0218557	0.0216728	0.313244	0.999886	-0.0428595	0.0336039	0.202156	0.999385	GPATCH1	19	-0.00180525	0.998749	-0.0226762	0.984405	0.0421809	1.02967
ILMN_1655635	0.143845	0.0166668	290.104	8.63066	4.0981e-16	3.42314e-12	0.0993193	0.0198146	5.37449e-07	0.00383685	0.237452	0.0278912	1.6875e-17	1.57595e-13	METTL3	14	-0.153955	0.898783	-0.109181	0.927114	-0.248319	0.841877
ILMN_1655645	0.030343	0.0174989	289.606	1.734	0.0839829	0.999823	0.00733644	0.0211514	0.728701	0.999886	0.0770571	0.0304325	0.0113394	0.999385	AK2	1	-0.0356391	0.975599	-0.0107212	0.992596	-0.0881543	0.940725
ILMN_1655654	0.103583	0.0180032	289.653	5.75356	2.221e-08	0.000133882	0.0986747	0.022266	9.35191e-06	0.0604694	0.11465	0.0297179	0.000114346	0.54097	MPDU1	17	-0.0972555	0.93481	-0.0925303	0.937876	-0.107214	0.928379
ILMN_1655663	0.0216489	0.0199903	289.606	1.08297	0.279724	0.999823	0.00322777	0.0238987	0.892564	0.999886	0.0589029	0.03429	0.0858358	0.999385	LEPREL4	17	-0.0239208	0.983556	-0.00401574	0.99722	-0.0658714	0.955368
ILMN_1655684	0.212991	0.0210837	290.841	10.1022	9.19297e-21	8.55038e-17	0.193822	0.0257797	5.54645e-14	5.13934e-10	0.251861	0.0364363	4.76642e-12	3.82934e-08	SARS2	19	-0.22439	0.855957	-0.203309	0.868556	-0.268818	0.83
ILMN_1655702	-0.593796	0.0299552	290.634	-19.8228	6.49206e-56	7.93914e-52	-0.538565	0.0369072	3.1391e-48	3.70037e-44	-0.711629	0.0492035	2.0765e-47	2.46315e-43	ABHD5	3	0.58888	1.50408	0.533339	1.44727	0.705934	1.6312
ILMN_1655710	0.289161	0.0311191	290.752	9.29208	3.69885e-18	3.25018e-14	0.245996	0.0396978	5.76534e-10	4.75064e-06	0.37853	0.0475941	1.8161e-15	1.61888e-11	RPS25	11	-0.294767	0.815204	-0.250141	0.840815	-0.388817	0.763755
ILMN_1655720	-0.00449092	0.0189337	289.606	-0.237192	0.812675	0.999823	-0.017516	0.0230605	0.447513	0.999886	0.0218005	0.0327732	0.505927	0.999385	CNNM4	2	0.00862	1.00599	0.022429	1.01567	-0.0204828	0.985903
ILMN_1655733	-0.118726	0.0194062	289.606	-6.11793	3.0678e-09	1.9591e-05	-0.105296	0.023556	7.82067e-06	0.0508735	-0.147652	0.0344822	1.85242e-05	0.0970481	RFC2	7	0.116317	1.08396	0.103225	1.07417	0.14391	1.1049
ILMN_1655734	0.121833	0.0224573	289.606	5.42512	1.22411e-07	0.000696273	0.0724152	0.0279934	0.00968532	0.999886	0.226733	0.0361729	3.65658e-10	2.72561e-06	RPF1	1	-0.12584	0.91647	-0.0766406	0.948263	-0.229529	0.852913
ILMN_1655765	0.249091	0.0187058	291.092	13.3162	6.43352e-32	7.01961e-28	0.219727	0.023033	1.43306e-21	1.50457e-17	0.30947	0.0313788	6.05938e-23	6.266e-19	MRPS21	1	-0.253923	0.838613	-0.22292	0.85683	-0.319263	0.801479
ILMN_1655796	0.164827	0.0204357	290.083	8.06562	1.93694e-14	1.54044e-10	0.149892	0.0238892	3.50808e-10	2.91522e-06	0.196147	0.0375365	1.73696e-07	0.00110297	2020-03-03	5	-0.157576	0.89653	-0.143979	0.90502	-0.186233	0.878898
ILMN_1655821	-0.00126813	0.0185947	290.705	-0.0681987	0.945674	0.999823	0.0203522	0.0232585	0.38155	0.999886	-0.0512281	0.0292292	0.0796651	0.999385	CAPG	2	-0.00275065	0.998095	-0.0206561	0.985784	0.0349856	1.02455
ILMN_1655868	-0.0954975	0.0181516	290.079	-5.2611	2.78709e-07	0.00153151	-0.0739977	0.0227204	0.00112641	0.999886	-0.140928	0.0296963	2.07828e-06	0.0120083	ANP32C	4	0.0993272	1.07127	0.0775999	1.05526	0.145118	1.10582
ILMN_1655876	0.0284408	0.013761	289.972	2.06677	0.0396431	0.999823	0.0511211	0.0165054	0.00195333	0.999886	-0.0200741	0.024435	0.411344	0.999385	TMEM159	16	-0.0268216	0.98158	-0.0493399	0.966378	0.0206365	1.01441
ILMN_1655884	0.0207088	0.0169933	289.807	1.21865	0.22397	0.999823	0.0145125	0.0212836	0.495325	0.999886	0.0343434	0.0281631	0.222675	0.999385	ATP2A2	12	-0.0219885	0.984874	-0.0159343	0.989016	-0.034748	0.976202
ILMN_1655894	-0.0956864	0.0192789	289.609	-4.96326	1.18486e-06	0.00615177	-0.0926719	0.0237894	9.79915e-05	0.564039	-0.101079	0.0315433	0.0013532	0.999385	MYL1	2	0.105855	1.07613	0.102101	1.07334	0.113766	1.08205
ILMN_1655913	0.0605929	0.0190329	289.875	3.18359	0.0016129	0.999823	0.0515994	0.0236358	0.0290286	0.999886	0.0795413	0.0321971	0.0134944	0.999385	NUCB2	11	-0.063357	0.957035	-0.0537961	0.963398	-0.0835069	0.943761
ILMN_1655921	-0.00581128	0.0179286	289.606	-0.324134	0.74607	0.999823	0.000553623	0.0218284	0.979766	0.999886	-0.0184239	0.0315135	0.558793	0.999385	GTF2E1	3	-0.00420957	0.997086	-0.0102899	0.992893	0.0086048	1.00598
ILMN_1655922	-0.0243586	0.0119549	290.434	-2.03754	0.0425019	0.999823	-0.0197457	0.0149754	0.187322	0.999886	-0.0345366	0.0196462	0.0787604	0.999385	PPP6R2	22	0.0259664	1.01816	0.0208227	1.01454	0.0368069	1.02584
ILMN_1655924	0.0323299	0.0190278	289.606	1.69909	0.0903769	0.999823	0.00942539	0.0231871	0.68438	0.999886	0.0799127	0.0331147	0.0158127	0.999385	TRNT1	3	-0.0360816	0.9753	-0.0124604	0.9914	-0.0858639	0.94222
ILMN_1655935	-0.0290988	0.0150786	289.641	-1.92981	0.0546066	0.999823	-0.0159803	0.0187623	0.394369	0.999886	-0.0563244	0.0251973	0.0253952	0.999385	ADCY7	16	0.026412	1.01848	0.0133231	1.00928	0.0539972	1.03814
ILMN_1655952	-0.0169236	0.0132054	290.353	-1.28156	0.201019	0.999823	0.00486546	0.015756	0.757473	0.999886	-0.0636536	0.0236645	0.0071487	0.999385	WASH1	9	0.0224264	1.01567	0.000674819	1.00047	0.0682685	1.04846
ILMN_1655961	0.216771	0.0155667	290.468	13.9253	4.0906e-34	4.56388e-30	0.18392	0.0189379	2.68728e-22	2.85067e-18	0.284681	0.0259071	4.33953e-28	4.75916e-24	C7orf54	7	-0.223962	0.856211	-0.190297	0.876425	-0.29491	0.815123
ILMN_1655974	0.0216364	0.0218063	289.606	0.992212	0.321922	0.999823	0.0238881	0.0265739	0.368689	0.999886	0.0186426	0.0375686	0.619734	0.999385	PDE6B	4	-0.0194167	0.986632	-0.0232903	0.983986	-0.0112532	0.99223
ILMN_1655983	0.167692	0.0181691	290.993	9.22953	5.79307e-18	5.07473e-14	0.137844	0.0221853	5.18801e-10	4.28426e-06	0.229619	0.0297209	1.11112e-14	9.70448e-11	CDC14A	1	-0.173124	0.88692	-0.143113	0.905563	-0.236374	0.848876
ILMN_1655987	0.0570448	0.0241636	290.716	2.36077	0.0188969	0.999823	0.0460374	0.0297564	0.121829	0.999886	0.0822258	0.0411801	0.0458538	0.999385	STAB1	3	-0.062416	0.957659	-0.0516192	0.964853	-0.0851707	0.942673
ILMN_1655990	0.0678485	0.0179113	292.76	3.78802	0.000184302	0.725043	0.0772586	0.0222224	0.000507804	0.999886	0.0491455	0.0304095	0.106068	0.999385	CDK5RAP2	9	-0.0700963	0.952574	-0.0794093	0.946445	-0.050469	0.965622
ILMN_1656016	0.0901067	0.0175069	289.674	5.14691	4.89395e-07	0.00263196	0.0894985	0.0204165	1.1671e-05	0.0748225	0.0938392	0.0318035	0.00317162	0.999385	DHX9	1	-0.0926322	0.93781	-0.0938404	0.937025	-0.0900857	0.939467
ILMN_1656040	-0.206677	0.0266573	290.766	-7.75311	1.51758e-13	1.174e-09	-0.141191	0.0324857	1.38473e-05	0.0879998	-0.349603	0.0439563	1.81412e-15	1.61729e-11	NTN3	16	0.225184	1.16893	0.160829	1.11793	0.360814	1.28415
ILMN_1656042	-0.61231	0.0273262	290.633	-22.4074	2.76931e-65	3.41733e-61	-0.55367	0.0312063	1.97971e-70	2.36101e-66	-0.734939	0.0513591	1.90016e-46	2.24903e-42	KIAA0319L	1	0.617669	1.53439	0.558965	1.47321	0.74139	1.67179
ILMN_1656045	-0.0362947	0.0197384	289.606	-1.83878	0.0669708	0.999823	-0.0285302	0.0247409	0.248845	0.999886	-0.0510098	0.0316669	0.107219	0.999385	CELF6	15	0.0451951	1.03182	0.0349121	1.02449	0.0668667	1.04744
ILMN_1656066	0.0929976	0.0113973	290.026	8.15961	1.03155e-14	8.28544e-11	0.0732356	0.013339	4.01195e-08	0.000304507	0.13343	0.0196938	1.24232e-11	9.82553e-08	TNPO2	19	-0.092175	0.938107	-0.0722345	0.951164	-0.1342	0.911175
ILMN_1656082	-0.175223	0.0128763	291.07	-13.6082	5.63589e-33	6.21864e-29	-0.144373	0.0153898	6.53222e-21	6.79286e-17	-0.243021	0.0220557	3.11101e-28	3.41651e-24	H3F3AP4,H3F3A	1	0.189958	1.14073	0.159727	1.11708	0.253671	1.19224
ILMN_1656111	-0.23511	0.0166562	291.179	-14.1155	7.93686e-35	8.90833e-31	-0.195837	0.0201768	2.84207e-22	3.0143e-18	-0.317766	0.0270294	6.55496e-32	7.38744e-28	MYLIP	6	0.226344	1.16987	0.186995	1.13839	0.309273	1.23908
ILMN_1656118	-0.0512385	0.0234762	289.656	-2.18257	0.0298706	0.999823	-0.027512	0.0292686	0.347226	0.999886	-0.0979475	0.036416	0.00715193	0.999385	ZBTB7A	19	0.055215	1.03901	0.0284145	1.01989	0.111698	1.0805
ILMN_1656129	0.0779223	0.0222347	289.606	3.50454	0.000529777	0.999823	0.0489396	0.0271413	0.0713655	0.999886	0.136404	0.0378711	0.000316019	0.999385	SLC39A10	2	-0.0815799	0.945022	-0.0500611	0.965895	-0.148007	0.902497
ILMN_1656134	0.0832755	0.012163	289.91	6.84663	4.51404e-11	3.18375e-07	0.0622013	0.014929	3.09362e-05	0.189546	0.127	0.0203141	4.05696e-10	3.01675e-06	CNOT7	8	-0.0846395	0.94302	-0.0632261	0.957121	-0.129769	0.913978
ILMN_1656136	-0.0669886	0.0151973	290.037	-4.40792	1.4713e-05	0.0678121	-0.0634334	0.0189231	0.000801787	0.999886	-0.0732207	0.025747	0.00445711	0.999385	STAU1	20	0.0702536	1.0499	0.0653533	1.04634	0.0805813	1.05744
ILMN_1656145	0.257306	0.0176642	290.301	14.5665	1.86072e-36	2.11955e-32	0.211012	0.0217745	3.29855e-22	3.49449e-18	0.355625	0.0276553	7.63616e-38	8.85642e-34	GOT1	10	-0.265717	0.831785	-0.219309	0.858977	-0.363524	0.777264
ILMN_1656185	0.000108042	0.0173805	290.44	0.00621626	0.995044	0.999823	0.034493	0.02082	0.0975752	0.999886	-0.0731431	0.0303028	0.0157898	0.999385	DEF8	16	-0.00662702	0.995417	-0.0409359	0.972024	0.0656798	1.04658
ILMN_1656186	0.107055	0.0207596	289.844	5.15691	4.65905e-07	0.00250937	0.0672619	0.025373	0.0080272	0.999886	0.189833	0.0344682	3.64002e-08	0.000242826	SLC41A1	1	-0.108171	0.927764	-0.0670553	0.954584	-0.194823	0.87368
ILMN_1656196	0.0431269	0.0164607	289.606	2.61998	0.00925707	0.999823	0.0301719	0.0197329	0.126261	0.999886	0.0706109	0.0287545	0.0140633	0.999385	E2F6	2	-0.0417268	0.971491	-0.0297114	0.979616	-0.0670496	0.954588
ILMN_1656233	-0.0884795	0.0122753	289.773	-7.20793	4.94994e-12	3.63573e-08	-0.0658525	0.0151638	1.40721e-05	0.089386	-0.137222	0.0202983	1.37744e-11	1.08708e-07	SPDYE7P	7	0.0964261	1.06912	0.0736677	1.05239	0.14439	1.10526
ILMN_1656274	0.0673997	0.0159743	289.656	4.21925	3.28251e-05	0.144201	0.0486716	0.0190581	0.0106539	0.999886	0.10834	0.0280022	0.000109294	0.518379	PRPF38A	1	-0.073379	0.950409	-0.0550866	0.962537	-0.111931	0.925349
ILMN_1656285	-0.0847784	0.0205079	289.941	-4.13394	4.67308e-05	0.20141	-0.0811257	0.0262944	0.0020336	0.999886	-0.0957212	0.031809	0.00261892	0.999385	METTL7A	12	0.0827581	1.05904	0.0817461	1.0583	0.0848909	1.06061
ILMN_1656287	0.156762	0.0148234	291.767	10.5753	2.43387e-22	2.32532e-18	0.134087	0.0174881	1.75608e-14	1.64651e-10	0.20487	0.026992	3.19875e-14	2.75732e-10	SPOCK2	10	-0.152823	0.899488	-0.130453	0.913545	-0.19997	0.870568
ILMN_1656292	0.139568	0.0224003	291.282	6.23065	1.62251e-09	1.05171e-05	0.146423	0.0269995	5.85454e-08	0.000441139	0.125183	0.0401095	0.00180224	0.999385	RPL21,RPL21P28	13	-0.126135	0.916283	-0.133394	0.911684	-0.110835	0.926052
ILMN_1656293	0.118943	0.0174575	289.606	6.81331	5.52311e-11	3.87225e-07	0.0865621	0.0221477	9.29098e-05	0.536647	0.184832	0.0259068	9.7135e-13	7.98256e-09	GOSR2	17	-0.119884	0.920262	-0.0847614	0.94294	-0.193906	0.874236
ILMN_1656297	-0.0971745	0.0218205	290.245	-4.45336	1.20753e-05	0.0562346	-0.158665	0.0262948	1.59859e-09	1.29598e-05	0.0321578	0.0358199	0.369311	0.999385	YBEY	21	0.104644	1.07523	0.165476	1.12154	-0.0235599	0.983802
ILMN_1656300	-0.0105123	0.0162164	290.797	-0.648253	0.517333	0.999823	0.00371223	0.0198013	0.851289	0.999886	-0.040267	0.0281867	0.153124	0.999385	GFRA2	8	0.0241	1.01685	0.00880531	1.00612	0.0563341	1.03982
ILMN_1656327	-0.277808	0.0293594	290.093	-9.46232	1.08323e-18	9.64403e-15	-0.247803	0.0372674	2.94477e-11	2.53868e-07	-0.341593	0.0463416	1.69091e-13	1.42612e-09	GLT1D1	12	0.273578	1.2088	0.243937	1.18422	0.336048	1.26229
ILMN_1656335	-0.181292	0.0203015	290.142	-8.92997	5.0041e-17	4.28e-13	-0.137643	0.0246095	2.23072e-08	0.000171319	-0.271459	0.0339017	1.17295e-15	1.05038e-11	RIT1	1	0.176653	1.13026	0.132181	1.09595	0.270378	1.20612
ILMN_1656361	-0.441739	0.0253756	291.603	-17.4081	4.94006e-47	5.93104e-43	-0.373883	0.030352	7.22636e-35	8.29658e-31	-0.585476	0.0426294	6.34401e-43	7.45168e-39	ARHGAP27	17	0.441097	1.35764	0.373776	1.29574	0.582978	1.49794
ILMN_1656372	0.0385857	0.0229548	289.606	1.68094	0.0938517	0.999823	0.033361	0.0283262	0.238899	0.999886	0.0494963	0.0382864	0.196084	0.999385	PES1	22	-0.0417169	0.971498	-0.0356212	0.975612	-0.0545636	0.962886
ILMN_1656378	0.30748	0.0202736	291.372	15.1666	1.06491e-38	1.23327e-34	0.279429	0.0238409	1.00024e-31	1.13347e-27	0.368746	0.0375588	9.43491e-23	9.72362e-19	NMT2	10	-0.311042	0.80606	-0.283826	0.82141	-0.368399	0.774642
ILMN_1656380	-0.0148566	0.0213871	290.011	-0.69465	0.487831	0.999823	0.00461079	0.0252785	0.855269	0.999886	-0.0548137	0.0394934	0.165162	0.999385	LOC652276	16	0.0156469	1.0109	-0.00404888	0.997197	0.0571563	1.04041
ILMN_1656386	-0.111504	0.0208768	289.606	-5.34108	1.87152e-07	0.00104517	-0.104174	0.0258284	5.49941e-05	0.326115	-0.126386	0.0355442	0.000376918	0.999385	SEC24D	4	0.107545	1.07739	0.100288	1.07199	0.122838	1.08887
ILMN_1656393	-0.0961339	0.0182218	289.71	-5.27577	2.59332e-07	0.00142944	-0.0793852	0.023642	0.000785629	0.999886	-0.130834	0.0263991	7.19587e-07	0.00435206	PPP2R3A	3	0.0980977	1.07036	0.0801618	1.05714	0.135898	1.09878
ILMN_1656413	-0.344777	0.0177197	289.798	-19.4572	1.60223e-54	1.95569e-50	-0.305627	0.0219739	5.61355e-44	6.58301e-40	-0.426494	0.0280079	2.31794e-52	2.76205e-48	ZMPSTE24	1	0.335379	1.26171	0.295739	1.22751	0.418922	1.33693
ILMN_1656415	0.0689143	0.0176107	289.882	3.91321	0.000113554	0.459214	0.0581101	0.0207912	0.00519106	0.999886	0.0926767	0.0308892	0.00269723	0.999385	CDKN2C	1	-0.0625882	0.957545	-0.0522748	0.964414	-0.0843239	0.943226
ILMN_1656420	0.265767	0.019918	292.112	13.3431	4.89152e-32	5.3435e-28	0.242086	0.0238651	3.52688e-24	3.81114e-20	0.31282	0.0361007	4.50655e-18	4.26049e-14	KIAA0664L3	16	-0.26489	0.832262	-0.239994	0.846749	-0.317358	0.802538
ILMN_1656427	-0.0400113	0.0146136	289.879	-2.73795	0.00656475	0.999823	-0.0455795	0.0181594	0.012074	0.999886	-0.027693	0.0243037	0.254513	0.999385	C17orf39	17	0.0617811	1.04375	0.0647464	1.0459	0.0555317	1.03924
ILMN_1656477	-0.261821	0.021504	292.469	-12.1754	7.27471e-28	7.56425e-24	-0.253887	0.0262533	4.01783e-22	4.25006e-18	-0.279622	0.0380034	1.86928e-13	1.57468e-09	ARSA	22	0.265945	1.20242	0.257781	1.19564	0.283152	1.21685
ILMN_1656482	-0.313698	0.0183292	290.882	-17.1147	6.54496e-46	7.82908e-42	-0.276439	0.0233572	2.56449e-32	2.91608e-28	-0.392236	0.0271858	3.45074e-47	4.09154e-43	OSBPL2	20	0.31061	1.24023	0.272682	1.20805	0.390543	1.31089
ILMN_1656487	-0.0839409	0.0192115	289.775	-4.3693	1.73823e-05	0.0794023	-0.0598112	0.0225149	0.00789521	0.999886	-0.137288	0.0355899	0.000114549	0.541815	FGA	4	0.0937509	1.06714	0.0711602	1.05056	0.141361	1.10295
ILMN_1656501	0.30442	0.0191139	290.665	15.9266	1.72304e-41	2.02647e-37	0.333889	0.0213664	4.77813e-55	5.66209e-51	0.240449	0.0382568	3.27567e-10	2.44627e-06	DUSP5	10	-0.310918	0.806129	-0.339011	0.790583	-0.251711	0.8399
ILMN_1656521	0.0868742	0.0210524	290.968	4.12657	4.81231e-05	0.207026	0.0825447	0.0261053	0.00156698	0.999886	0.0972422	0.035037	0.00551312	0.999385	RRP7A	22	-0.0872027	0.941346	-0.0828836	0.944169	-0.0963055	0.935425
ILMN_1656537	0.252802	0.019205	290.552	13.1633	2.35137e-31	2.55312e-27	0.21088	0.0236901	5.50531e-19	5.58184e-15	0.340052	0.0306849	1.53275e-28	1.68648e-24	SNRPN,SNURF	15	-0.252632	0.839364	-0.209939	0.864574	-0.342609	0.788614
ILMN_1656540	0.143812	0.0180737	289.861	7.95696	4.0017e-14	3.15374e-10	0.10607	0.021795	1.13459e-06	0.00790807	0.221617	0.0303259	2.71505e-13	2.27467e-09	RUVBL1	3	-0.144529	0.904675	-0.104824	0.929918	-0.228209	0.853694
ILMN_1656574	0.048169	0.0197856	289.606	2.43455	0.0155143	0.999823	0.0700527	0.0228267	0.00214855	0.999886	0.00112957	0.0372245	0.975792	0.999385	PCGF6	10	-0.0512693	0.965087	-0.0733418	0.950434	-0.00475088	0.996712
ILMN_1656621	-0.280592	0.0183285	290.984	-15.3091	3.25586e-39	3.78201e-35	-0.241508	0.0224779	6.30763e-27	6.96867e-23	-0.362424	0.0300303	1.54704e-33	1.75883e-29	CHMP2A	19	0.283021	1.21674	0.243019	1.18347	0.367325	1.28996
ILMN_1656625	0.264291	0.0277031	290.767	9.54013	6.05527e-19	5.42189e-15	0.248354	0.0343756	5.02178e-13	4.54672e-09	0.301371	0.0461147	6.35073e-11	4.878e-07	RPS24	10	-0.27481	0.826559	-0.260371	0.834873	-0.30524	0.809308
ILMN_1656628	0.188606	0.0154101	291.029	12.2391	4.57712e-28	4.77256e-24	0.149711	0.0181053	1.35196e-16	1.31911e-12	0.27192	0.0273281	2.51709e-23	2.61928e-19	WDR4	21	-0.197267	0.872201	-0.158478	0.89597	-0.279016	0.824153
ILMN_1656656	-0.000122708	0.0117268	290.474	-0.010464	0.991658	0.999823	0.0192232	0.0144211	0.182534	0.999886	-0.0417209	0.0197423	0.0345778	0.999385	COX19	7	0.000837659	1.00058	-0.0188823	0.986997	0.0423979	1.02982
ILMN_1656662	0.249685	0.0192464	290.919	12.9731	1.11667e-30	1.20344e-26	0.216326	0.0234527	2.86381e-20	2.95402e-16	0.31993	0.0330775	3.9601e-22	4.04603e-18	RPL24	3	-0.251479	0.840035	-0.217721	0.859923	-0.322626	0.799613
ILMN_1656670	-0.160615	0.0164704	292.361	-9.75176	1.23202e-19	1.11954e-15	-0.129678	0.0208293	4.79238e-10	3.96186e-06	-0.228394	0.0253252	1.90734e-19	1.85851e-15	HLA-G	6	0.158389	1.11604	0.128704	1.09331	0.220949	1.1655
ILMN_1656676	-0.145217	0.0145637	290.667	-9.97115	2.47294e-20	2.27955e-16	-0.125143	0.017509	8.84631e-13	7.95372e-09	-0.186458	0.0243519	1.90591e-14	1.65128e-10	ZYG11B	1	0.145808	1.10635	0.123225	1.08917	0.193401	1.14346
ILMN_1656682	-0.11626	0.0151216	290.436	-7.68839	2.31933e-13	1.78356e-09	-0.0942422	0.0189777	6.83691e-07	0.00484942	-0.159046	0.0233184	9.06284e-12	7.22218e-08	AZIN1	8	0.109474	1.07883	0.0852538	1.06087	0.160517	1.11769
ILMN_1656718	-0.0890764	0.0193794	289.633	-4.59644	6.42489e-06	0.0310387	-0.0709213	0.0241943	0.00337519	0.999886	-0.128232	0.031331	4.26188e-05	0.213307	DEF8	16	0.0898819	1.06428	0.0721993	1.05132	0.127148	1.09213
ILMN_1656791	0.237855	0.017773	290.973	13.383	3.71227e-32	4.06196e-28	0.207568	0.0219873	3.71469e-21	3.87925e-17	0.300365	0.0293942	1.6388e-24	1.73139e-20	RPS6	9	-0.234809	0.849797	-0.203992	0.868145	-0.299759	0.812388
ILMN_1656807	0.267084	0.0210009	291.069	12.7178	9.10801e-30	9.71643e-26	0.238832	0.0257364	1.69603e-20	1.75437e-16	0.325585	0.0362952	2.95262e-19	2.86935e-15	RPL27	17	-0.266201	0.831506	-0.236947	0.848539	-0.327856	0.79672
ILMN_1656822	-0.208211	0.0153738	289.85	-13.5432	1.03368e-32	1.13756e-28	-0.197742	0.0183162	3.5936e-27	3.97847e-23	-0.230261	0.0271369	2.1543e-17	2.00673e-13	DNM2	19	0.213107	1.15918	0.202245	1.15049	0.235999	1.17772
ILMN_1656840	-0.00210771	0.0174274	289.606	-0.120943	0.90382	0.999823	-0.00171836	0.0211506	0.935248	0.999886	-0.00278583	0.0308875	0.928134	0.999385	VPS13D	1	0.00142523	1.00099	0.000739371	1.00051	0.00287071	1.00199
ILMN_1656886	-0.0646809	0.0174869	289.606	-3.69882	0.000259121	0.993212	-0.0632254	0.0210877	0.00271567	0.999886	-0.0686313	0.0304045	0.0239912	0.999385	LIN37	19	0.0668114	1.0474	0.0659125	1.04675	0.0687057	1.04878
ILMN_1656902	0.0207713	0.0177153	289.606	1.17251	0.241956	0.999823	0.0339597	0.0206441	0.0999684	0.999886	-0.00599688	0.0328182	0.85501	0.999385	HECTD3	1	-0.0105987	0.99268	-0.0241391	0.983407	0.017938	1.01251
ILMN_1656913	0.283669	0.0165203	290.848	17.171	4.05637e-46	4.85426e-42	0.249312	0.0199488	7.69808e-36	8.86972e-32	0.355143	0.0282648	3.29431e-36	3.79965e-32	MDH1	2	-0.291579	0.817008	-0.255886	0.837472	-0.366801	0.7755
ILMN_1656920	0.354511	0.0202627	291.738	17.4957	2.29891e-47	2.76421e-43	0.311614	0.0231642	2.97982e-41	3.47983e-37	0.444467	0.0381982	2.71066e-31	3.0438e-27	CRIP1	14	-0.363029	0.77753	-0.318707	0.801788	-0.45644	0.728783
ILMN_1656938	0.156161	0.0163076	291.921	9.57595	4.56025e-19	4.0942e-15	0.162453	0.0203076	1.24788e-15	1.19796e-11	0.14075	0.0272366	2.37033e-07	0.00148975	SLC37A2	11	-0.156877	0.896965	-0.161123	0.894329	-0.147929	0.902545
ILMN_1656940	-0.105803	0.0208292	290.511	-5.07956	6.77697e-07	0.00360264	-0.123371	0.0249118	7.33365e-07	0.00518929	-0.0697852	0.0378905	0.0655103	0.999385	ABLIM3	5	0.117831	1.0851	0.135674	1.09861	0.0802266	1.05718
ILMN_1656962	0.154194	0.0129459	290.728	11.9107	6.61261e-27	6.77396e-23	0.121294	0.0151573	1.22103e-15	1.17256e-11	0.221336	0.0226207	1.30994e-22	1.34753e-18	RPS15	19	-0.146272	0.903582	-0.112188	0.925184	-0.218105	0.859694
ILMN_1656977	0.0961642	0.0165142	289.947	5.82312	1.53115e-08	9.34305e-05	0.0811318	0.0195438	3.30619e-05	0.201777	0.127621	0.030462	2.79535e-05	0.143457	HIBCH	2	-0.103153	0.930996	-0.0877495	0.94099	-0.135617	0.91028
ILMN_1657011	0.223293	0.0176412	291.188	12.6574	1.48779e-29	1.58212e-25	0.195026	0.0212487	4.38211e-20	4.50875e-16	0.283864	0.0310598	6.28722e-20	6.17908e-16	LOC100289019	9	-0.225039	0.855572	-0.197662	0.871963	-0.282738	0.82203
ILMN_1657064	0.0697227	0.0205673	289.606	3.38997	0.000796063	0.999823	0.0376241	0.0252717	0.136545	0.999886	0.138861	0.0343885	5.39089e-05	0.265933	C6orf70	6	-0.0750405	0.949315	-0.043173	0.970518	-0.142202	0.906135
ILMN_1657095	-0.0654532	0.0187082	289.651	-3.49864	0.000541132	0.999823	-0.0541359	0.0232669	0.0199793	0.999886	-0.0910509	0.02982	0.00226302	0.999385	STARD3	17	0.0616948	1.04369	0.0508602	1.03588	0.0845289	1.06034
ILMN_1657129	-0.330298	0.0190895	292.389	-17.3026	1.12637e-46	1.35075e-42	-0.289568	0.0226539	2.06005e-37	2.38513e-33	-0.4175	0.0337636	4.02254e-35	4.61748e-31	SKAP2	7	0.325569	1.25316	0.285554	1.21888	0.4099	1.32859
ILMN_1657139	-0.0868593	0.0128511	290.838	-6.75889	7.59596e-11	5.29058e-07	-0.0817723	0.0160237	3.33967e-07	0.00241191	-0.0958169	0.0215201	8.48997e-06	0.0462024	ADAT1	16	0.0877774	1.06273	0.0810668	1.0578	0.10192	1.0732
ILMN_1657144	0.0511191	0.0178711	289.606	2.86043	0.00453848	0.999823	0.0266896	0.0217455	0.219686	0.999886	0.101397	0.0313196	0.00120577	0.999385	IBA57	1	-0.0436755	0.97018	-0.0188582	0.987014	-0.0959785	0.935637
ILMN_1657148	-0.0934018	0.0200398	289.606	-4.66081	4.81106e-06	0.0235983	-0.0940045	0.0235091	6.37069e-05	0.375489	-0.0907672	0.0380297	0.0169982	0.999385	C19orf23	19	0.113787	1.08207	0.111925	1.08067	0.117713	1.08501
ILMN_1657153	-0.0619441	0.017052	290.06	-3.63265	0.000331643	0.999823	-0.0431154	0.0216156	0.0460823	0.999886	-0.101641	0.0266228	0.000134626	0.630857	ACTR3	2	0.0534932	1.03777	0.0347005	1.02434	0.0930993	1.06666
ILMN_1657204	0.0738223	0.0115719	291.002	6.37945	6.97646e-10	4.61632e-06	0.06565	0.013892	2.29274e-06	0.0156365	0.090654	0.0209586	1.52268e-05	0.0805954	SAE1	19	-0.0771477	0.94793	-0.0683732	0.953713	-0.0956401	0.935857
ILMN_1657237	0.0454425	0.0199569	289.606	2.27703	0.0235134	0.999823	0.0198515	0.0242386	0.412784	0.999886	0.0987079	0.0336051	0.00331094	0.999385	NUBP2	16	-0.0462324	0.968462	-0.0192378	0.986754	-0.103124	0.931015
ILMN_1657283	0.0617363	0.00870168	290.431	7.09475	9.93503e-12	7.21482e-08	0.0596534	0.0110124	6.06353e-08	0.000456463	0.0648774	0.0139923	3.54098e-06	0.0199818	ALKBH5	17	-0.0596715	0.959483	-0.0568432	0.961365	-0.0656323	0.955526
ILMN_1657288	0.158748	0.0173731	290.318	9.13754	1.13513e-17	9.87225e-14	0.131528	0.0210536	4.17669e-10	3.45955e-06	0.215694	0.0304634	1.43706e-12	1.17638e-08	GUSBP4	6	-0.156005	0.897507	-0.128908	0.914523	-0.213112	0.862674
ILMN_1657317	-0.0697926	0.0195509	291.734	-3.56978	0.000417635	0.999823	-0.0606282	0.0234398	0.00969435	0.999886	-0.0890856	0.0355961	0.0123258	0.999385	POLR2J	7	0.0771464	1.05493	0.0677072	1.04805	0.0970397	1.06958
ILMN_1657332	0.0527176	0.0223104	289.606	2.36292	0.0187924	0.999823	0.0555598	0.0282137	0.0489248	0.999886	0.0481053	0.0355456	0.175947	0.999385	CCDC85B	11	-0.052132	0.96451	-0.0562112	0.961787	-0.043535	0.970275
ILMN_1657361	-0.0451533	0.0127625	290.332	-3.53796	0.000469305	0.999823	-0.048739	0.0156179	0.00180413	0.999886	-0.037501	0.0221858	0.0909671	0.999385	CBX7	22	0.0436491	1.03072	0.0463069	1.03262	0.0380477	1.02672
ILMN_1657395	-0.140217	0.0173037	290.636	-8.10327	1.497e-14	1.19506e-10	-0.101922	0.0203746	5.66164e-07	0.00403335	-0.219638	0.0307355	8.93015e-13	7.34333e-09	HMGCR	5	0.133257	1.09677	0.0939051	1.06726	0.216191	1.16166
ILMN_1657405	-0.0610011	0.0186569	289.606	-3.26963	0.00120686	0.999823	-0.0527786	0.0228951	0.0211535	0.999886	-0.0765745	0.0321128	0.0171003	0.999385	SPPL3	12	0.0625061	1.04428	0.0532014	1.03756	0.082116	1.05857
ILMN_1657423	-0.13967	0.0145679	290.809	-9.58754	4.27004e-19	3.83578e-15	-0.117572	0.0177611	3.60018e-11	3.09328e-07	-0.18612	0.0248909	7.57804e-14	6.45573e-10	SPG21	15	0.138995	1.10114	0.116792	1.08432	0.185787	1.13744
ILMN_1657436	-0.0504664	0.0223935	289.606	-2.25361	0.0249684	0.999823	-0.0291807	0.0284408	0.304883	0.999886	-0.09459	0.0345889	0.00624382	0.999385	FGFR1OP2	12	0.0452813	1.03188	0.0247052	1.01727	0.0886461	1.06337
ILMN_1657446	0.137084	0.0172528	292.548	7.94563	4.20673e-14	3.30985e-10	0.100517	0.021229	2.19178e-06	0.0149742	0.209396	0.0277881	4.86729e-14	4.17078e-10	NTPCR	1	-0.141455	0.906604	-0.102445	0.931453	-0.223671	0.856384
ILMN_1657451	0.0321467	0.0168601	289.606	1.90668	0.057552	0.999823	0.0270447	0.0205817	0.18884	0.999886	0.0430233	0.0295129	0.144902	0.999385	SRPK2	7	-0.0319011	0.978131	-0.0274345	0.981164	-0.0413145	0.971769
ILMN_1657455	-0.664092	0.0312759	290.605	-21.2334	4.67894e-61	5.75556e-57	-0.641123	0.0357666	7.4984e-72	8.9441e-68	-0.712733	0.0615337	5.03632e-31	5.64017e-27	CEACAM4	19	0.672099	1.59339	0.648644	1.56769	0.721533	1.64893
ILMN_1657470	-0.0489493	0.0156896	289.952	-3.11986	0.00199159	0.999823	-0.0283703	0.0201495	0.159133	0.999886	-0.0921625	0.0235555	9.13225e-05	0.438439	YTHDF3	8	0.0457148	1.03219	0.0250977	1.01755	0.089166	1.06376
ILMN_1657475	0.172298	0.0170976	290.1	10.0773	1.12615e-20	1.04518e-16	0.164305	0.0208977	3.76985e-15	3.58588e-11	0.188601	0.0297258	2.22891e-10	1.67569e-06	GALT	9	-0.174289	0.886204	-0.165143	0.89184	-0.193564	0.874443
ILMN_1657478	-0.0945842	0.0165793	289.913	-5.70496	2.87045e-08	0.000171567	-0.0662392	0.0199337	0.000890644	0.999886	-0.154225	0.029011	1.06024e-07	0.000685568	MAGEL2	15	0.125271	1.09071	0.0948696	1.06797	0.189341	1.14024
ILMN_1657483	0.0273487	0.0114504	290.328	2.38845	0.0175586	0.999823	0.0270129	0.0140092	0.0538258	0.999886	0.0289367	0.0199439	0.146806	0.999385	SEC23B	20	-0.0354683	0.975715	-0.035312	0.975821	-0.0357979	0.975492
ILMN_1657495	0.17349	0.0147892	290.161	11.7308	2.86114e-26	2.91035e-22	0.136971	0.0183659	8.79041e-14	8.11267e-10	0.250427	0.0229301	9.1149e-28	9.95894e-24	MLEC	12	-0.177311	0.88435	-0.140763	0.907039	-0.254338	0.838372
ILMN_1657509	0.186356	0.0179558	291.415	10.3786	1.11101e-21	1.04902e-17	0.149624	0.0221091	1.30991e-11	1.14107e-07	0.263017	0.0286638	4.47592e-20	4.41371e-16	TSEN54	17	-0.185026	0.879633	-0.148231	0.902356	-0.262571	0.833601
ILMN_1657515	-0.261739	0.0182085	290.769	-14.3745	9.15436e-36	1.03627e-31	-0.228858	0.0226439	5.15258e-24	5.5653e-20	-0.331028	0.0291701	7.57092e-30	8.40826e-26	RPS6KA5	14	0.257215	1.19517	0.223716	1.16774	0.327814	1.25511
ILMN_1657547	0.198701	0.0180216	290.667	11.0257	7.54517e-24	7.38597e-20	0.161173	0.0222621	4.49345e-13	4.07286e-09	0.274878	0.0292004	4.79976e-21	4.81848e-17	CCDC34	11	-0.197113	0.872294	-0.157554	0.896544	-0.280486	0.823313
ILMN_1657550	0.0189831	0.0191989	289.879	0.988757	0.323606	0.999823	0.0113654	0.0240141	0.636015	0.999886	0.0355482	0.031496	0.259041	0.999385	MVD	16	-0.014994	0.989661	-0.00851287	0.994117	-0.0286531	0.980335
ILMN_1657612	0.248861	0.0182272	290.989	13.6533	3.88328e-33	4.29142e-29	0.209356	0.0220036	1.82337e-21	1.91144e-17	0.331938	0.0311738	1.78152e-26	1.92297e-22	RPL6	12	-0.253822	0.838672	-0.213669	0.862341	-0.338446	0.790893
ILMN_1657624	-0.480216	0.0195216	290.48	-24.5992	5.39736e-73	6.67977e-69	-0.447727	0.0228492	1.70984e-85	2.04463e-81	-0.547205	0.0360343	4.40143e-52	5.2443e-48	NSFL1C	20	0.481724	1.39641	0.447827	1.36398	0.553161	1.4673
ILMN_1657627	-0.0759366	0.0181393	290.131	-4.18629	3.76368e-05	0.164172	-0.0948385	0.0214552	9.85619e-06	0.0635527	-0.0360476	0.0331465	0.276806	0.999385	CBFA2T3	16	0.0768353	1.0547	0.0951768	1.0682	0.0381803	1.02682
ILMN_1657632	0.230724	0.0140265	290.488	16.4492	2.01283e-43	2.385e-39	0.2072	0.0170702	6.63546e-34	7.58698e-30	0.280643	0.0238	4.30616e-32	4.85821e-28	ZMYM6NB	1	-0.237182	0.848401	-0.213494	0.862446	-0.287106	0.819544
ILMN_1657679	-0.219812	0.0179989	290.062	-12.2125	5.89417e-28	6.13878e-24	-0.177407	0.0220317	8.12283e-16	7.82553e-12	-0.307472	0.0291557	5.30728e-26	5.70426e-22	VAV3	1	0.21631	1.16176	0.172434	1.12696	0.308778	1.23866
ILMN_1657680	-0.0208604	0.0228584	289.909	-0.912593	0.362215	0.999823	-0.018904	0.0287966	0.511525	0.999886	-0.02726	0.0370559	0.461947	0.999385	CCDC69	5	0.0161769	1.01128	0.0154402	1.01076	0.0177297	1.01237
ILMN_1657682	0.208023	0.0193394	290.102	10.7564	6.24993e-23	6.0268e-19	0.172241	0.022459	1.73178e-14	1.62424e-10	0.28279	0.0358425	3.02683e-15	2.6845e-11	GFM1	3	-0.221149	0.857882	-0.183508	0.88056	-0.300481	0.811982
ILMN_1657683	-0.0342579	0.0187975	290.491	-1.82247	0.0694118	0.999823	-0.00881114	0.0230975	0.70285	0.999886	-0.0874871	0.0316546	0.00571317	0.999385	C1orf198	1	0.048308	1.03405	0.0217429	1.01519	0.104295	1.07497
ILMN_1657697	-0.00645699	0.0147705	289.895	-0.437155	0.662324	0.999823	0.00338953	0.0187526	0.856564	0.999886	-0.0264709	0.0235225	0.260444	0.999385	SAR1A	10	0.00148879	1.00103	-0.00897641	0.993797	0.0235445	1.01645
ILMN_1657701	0.142464	0.0187057	291.251	7.61605	3.68002e-13	2.81153e-09	0.136472	0.0227803	2.08831e-09	1.68505e-05	0.156636	0.0330498	2.14376e-06	0.0123609	RBM14	11	-0.144505	0.90469	-0.139698	0.907709	-0.154634	0.89836
ILMN_1657708	-0.0854133	0.0210707	290.708	-4.05365	6.47937e-05	0.272976	-0.076757	0.0265202	0.00380029	0.999886	-0.105031	0.0345335	0.00235463	0.999385	MGLL	3	0.0933452	1.06684	0.0852717	1.06089	0.11036	1.0795
ILMN_1657722	0.286512	0.0290944	291.251	9.84767	6.15851e-20	5.62457e-16	0.265305	0.0360319	1.79748e-13	1.64506e-09	0.332103	0.0489862	1.20578e-11	9.54257e-08	RPS3A	4	-0.289341	0.818276	-0.268248	0.830327	-0.333793	0.793447
ILMN_1657744	0.0513452	0.0129474	289.82	3.96569	9.2273e-05	0.379888	0.0473613	0.0161371	0.00333627	0.999886	0.0611414	0.0213399	0.0041684	0.999385	C15orf17	15	-0.0520971	0.964533	-0.0498486	0.966038	-0.0568359	0.96137
ILMN_1657746	0.147254	0.0165473	289.808	8.89898	6.26129e-17	5.34276e-13	0.125114	0.020852	1.97177e-09	1.5924e-05	0.19438	0.0261285	1.01152e-13	8.58885e-10	BPHL	6	-0.142544	0.90592	-0.120945	0.919585	-0.188065	0.877782
ILMN_1657750	-0.0829197	0.019296	289.694	-4.29725	2.36399e-05	0.106262	-0.0808729	0.0222714	0.000282052	0.999886	-0.0898693	0.0358969	0.0122957	0.999385	CNNM1	10	0.0987321	1.07083	0.0984977	1.07066	0.099226	1.0712
ILMN_1657754	0.137739	0.0158684	290.148	8.68007	2.90273e-16	2.43626e-12	0.0977952	0.019469	5.08358e-07	0.00363578	0.221919	0.0253739	2.21139e-18	2.10657e-14	RPAP2	1	-0.140309	0.907325	-0.0996966	0.933229	-0.2259	0.855061
ILMN_1657771	-0.116222	0.0204094	289.606	-5.69453	3.03544e-08	0.000181155	-0.109822	0.0255037	1.66137e-05	0.104683	-0.129307	0.0322588	6.11209e-05	0.299553	CRTC2	1	0.104345	1.07501	0.0982357	1.07046	0.117221	1.08464
ILMN_1657790	-0.0159356	0.0240507	289.606	-0.662582	0.508125	0.999823	-0.0376501	0.0303839	0.215291	0.999886	0.0305025	0.0385677	0.429014	0.999385	SRSF11	1	0.00699773	1.00486	0.0296178	1.02074	-0.0406746	0.9722
ILMN_1657796	0.0732436	0.0191825	290.148	3.81825	0.000164352	0.650013	0.0608611	0.0232148	0.00875049	0.999886	0.100221	0.0341589	0.00334673	0.999385	STMN1	1	-0.07433	0.949783	-0.0618212	0.958054	-0.100692	0.932585
ILMN_1657797	0.153181	0.0131969	290.187	11.6073	7.67927e-26	7.76144e-22	0.1426	0.0152127	6.99973e-21	7.27552e-17	0.174817	0.0254795	6.83355e-12	5.46069e-08	FIBP	11	-0.151725	0.900173	-0.140241	0.907368	-0.175928	0.885198
ILMN_1657810	-0.14878	0.0111218	290.703	-13.3773	3.94426e-32	4.31383e-28	-0.126539	0.0133308	2.26149e-21	2.368e-17	-0.194496	0.0192473	5.24322e-24	5.50434e-20	PPM1M	3	0.147285	1.10748	0.124055	1.08979	0.196244	1.14571
ILMN_1657837	0.0265821	0.021584	289.606	1.23157	0.21911	0.999823	-0.0101971	0.0263776	0.699066	0.999886	0.103974	0.0372752	0.00528114	0.999385	ZC3H8	2	-0.0311241	0.978657	0.00644439	1.00448	-0.110301	0.926395
ILMN_1657857	0.147557	0.0155239	290.19	9.50513	7.90601e-19	7.06402e-15	0.1473	0.019485	4.04158e-14	3.75624e-10	0.149302	0.0247079	1.51563e-09	1.09747e-05	TMEM14C	6	-0.148515	0.902178	-0.149295	0.901691	-0.146872	0.903207
ILMN_1657860	0.0148971	0.0203361	289.606	0.732547	0.464427	0.999823	0.0202922	0.0250664	0.418206	0.999886	0.00301984	0.0344166	0.93008	0.999385	MINOS1	1	-0.00632268	0.995627	-0.011495	0.992064	0.00457824	1.00318
ILMN_1657862	0.200179	0.0171644	290.373	11.6624	4.91196e-26	4.97926e-22	0.156487	0.0211745	1.4641e-13	1.34389e-09	0.291071	0.0268165	1.90567e-27	2.07738e-23	AHCY	20	-0.211348	0.86373	-0.16596	0.891335	-0.307005	0.808318
ILMN_1657864	-0.18732	0.0137576	290.357	-13.6158	5.49414e-33	6.06333e-29	-0.164566	0.016663	5.28072e-23	5.64668e-19	-0.235214	0.0237084	3.36922e-23	3.49894e-19	TMUB2	17	0.189317	1.14022	0.16602	1.12196	0.238417	1.1797
ILMN_1657871	-0.143391	0.0214885	295.221	-6.67293	1.23798e-10	8.53708e-07	-0.110246	0.0265641	3.32197e-05	0.202673	-0.220028	0.0368061	2.25824e-09	1.62006e-05	RSAD2	2	0.13102	1.09507	0.104129	1.07485	0.187694	1.13894
ILMN_1657873	0.264012	0.0173778	290.041	15.1924	9.4006e-39	1.08934e-34	0.228397	0.0213108	8.43298e-27	9.30495e-23	0.339525	0.0285313	1.1822e-32	1.33837e-28	XPO4	13	-0.268404	0.830238	-0.233031	0.850846	-0.342953	0.788426
ILMN_1657884	0.125323	0.0181312	290.075	6.912	3.04005e-11	2.15783e-07	0.12175	0.0223175	4.88766e-08	0.000369752	0.133782	0.0311067	1.7023e-05	0.0895578	NME2	17	-0.111188	0.925825	-0.108805	0.927356	-0.11621	0.922608
ILMN_1657893	0.0861473	0.0150495	290.286	5.72426	2.58936e-08	0.000155335	0.0706216	0.0187962	0.000171802	0.956591	0.119778	0.0246683	1.20073e-06	0.00710234	TXNRD2	22	-0.0810969	0.945339	-0.0662755	0.955101	-0.112333	0.925091
ILMN_1657932	-0.0940794	0.0181345	291.08	-5.18788	3.99301e-07	0.00216301	-0.0492262	0.0224469	0.0283065	0.999886	-0.18966	0.0284382	2.57191e-11	2.00943e-07	MUC6	11	0.139177	1.10128	0.0914689	1.06545	0.239724	1.18077
ILMN_1657949	0.0324049	0.0126264	289.606	2.56643	0.0107779	0.999823	0.0342195	0.015966	0.0320911	0.999886	0.0282982	0.020108	0.159335	0.999385	RHEB	7	-0.0376752	0.974224	-0.0384947	0.97367	-0.035948	0.975391
ILMN_1657968	-0.0761052	0.0160127	290.247	-4.75281	3.16138e-06	0.0157784	-0.0722231	0.0185325	9.73508e-05	0.560643	-0.0867758	0.0311328	0.00531521	0.999385	MAP2K2	19	0.0883964	1.06319	0.0853236	1.06093	0.0948722	1.06797
ILMN_1657977	-0.31435	0.0227857	291.481	-13.7959	1.14497e-33	1.27206e-29	-0.252473	0.0271364	1.35442e-20	1.40318e-16	-0.445254	0.0385838	8.30159e-31	9.28366e-27	MSRB2	10	0.313969	1.24312	0.252474	1.19125	0.443571	1.35997
ILMN_1657983	-0.00351789	0.0114291	290.315	-0.307801	0.758454	0.999823	-0.00567671	0.0142624	0.690617	0.999886	0.0011982	0.0185544	0.94851	0.999385	TERF2IP	16	0.00250945	1.00174	0.0050513	1.00351	-0.00284755	0.998028
ILMN_1657993	0.00208662	0.0168101	289.606	0.124129	0.901299	0.999823	0.00455797	0.021454	0.831754	0.999886	-0.00247495	0.0251147	0.921499	0.999385	ADNP	20	-0.00795103	0.994504	-0.0109085	0.992467	-0.00171806	0.99881
ILMN_1658015	0.00449547	0.0213059	289.606	0.210997	0.833038	0.999823	-0.00656095	0.0268982	0.807294	0.999886	0.0289225	0.0342565	0.398506	0.999385	MBNL2	13	-0.00438275	0.996967	0.00592614	1.00412	-0.026109	0.982065
ILMN_1658016	0.130994	0.0214304	290.784	6.11251	3.14763e-09	2.00913e-05	0.102188	0.0263237	0.000103613	0.594635	0.190163	0.0361421	1.42854e-07	0.000913409	ZNF831	20	-0.136361	0.909811	-0.106099	0.929097	-0.20014	0.870466
ILMN_1658053	0.0488267	0.0119332	289.909	4.09168	5.55578e-05	0.23651	0.0396824	0.0149594	0.00798557	0.999886	0.067974	0.0192922	0.000426057	0.999385	DYNLRB1	20	-0.0438038	0.970094	-0.0348287	0.976148	-0.0627192	0.957458
ILMN_1658080	0.167633	0.0199221	290.389	8.41441	1.81893e-15	1.49553e-11	0.142871	0.0242377	3.75604e-09	2.99883e-05	0.219081	0.034541	2.25836e-10	1.69671e-06	ZNF573	19	-0.177694	0.884115	-0.152303	0.899813	-0.231208	0.851921
ILMN_1658144	0.0415894	0.0176048	289.66	2.36239	0.0188189	0.999823	0.0481203	0.0219656	0.0284728	0.999886	0.0276808	0.0294392	0.347079	0.999385	TRIP11	14	-0.0458408	0.968725	-0.0517177	0.964787	-0.0334549	0.977078
ILMN_1658176	-0.147675	0.0198176	290.014	-7.45174	1.06518e-12	8.01012e-09	-0.13212	0.0237273	2.57266e-08	0.000196911	-0.180789	0.0359124	4.79888e-07	0.00294508	ABCG1	21	0.158831	1.11638	0.141877	1.10334	0.194561	1.14438
ILMN_1658182	0.00228734	0.0196084	289.973	0.116651	0.907217	0.999823	-0.0273222	0.0239077	0.253113	0.999886	0.064364	0.0331914	0.0524799	0.999385	MEX3C	18	-0.00863713	0.994031	0.0217313	1.01518	-0.0726393	0.950897
ILMN_1658247	0.0598117	0.0183009	295.539	3.26824	0.00120987	0.999823	0.0627063	0.0218268	0.0040671	0.999886	0.0500638	0.0337498	0.137973	0.999385	OAS1	12	-0.0658849	0.955359	-0.0657028	0.95548	-0.0662685	0.955105
ILMN_1658259	0.165285	0.0151289	289.775	10.9251	1.69783e-23	1.65216e-19	0.131149	0.0184352	1.12688e-12	1.01002e-08	0.237148	0.0249945	2.35544e-21	2.37805e-17	DRG1	22	-0.170235	0.888698	-0.135545	0.910326	-0.243347	0.844783
ILMN_1658283	0.3132	0.0273076	290.751	11.4693	2.26461e-25	2.27118e-21	0.295045	0.0321637	4.59069e-20	4.72198e-16	0.350169	0.0514723	1.02417e-11	8.13704e-08	RPL17,RPL17-C18ORF32	18	-0.322393	0.799742	-0.303061	0.810531	-0.363135	0.777473
ILMN_1658289	0.329941	0.0172311	291.024	19.148	1.87351e-53	2.28362e-49	0.306694	0.0196069	3.76086e-55	4.45737e-51	0.379666	0.0334839	8.433e-30	9.3581e-26	WDR54	2	-0.333534	0.79359	-0.310902	0.806137	-0.381229	0.767783
ILMN_1658290	-0.0370176	0.0108774	291.423	-3.40318	0.000759356	0.999823	-0.0301218	0.0131167	0.0216509	0.999886	-0.053304	0.019428	0.00607577	0.999385	METTL22	16	0.0450017	1.03168	0.0384056	1.02698	0.0589031	1.04167
ILMN_1658302	-0.0537148	0.0196697	289.649	-2.73084	0.00670462	0.999823	-0.0479792	0.0233627	0.0400077	0.999886	-0.0665233	0.0337747	0.0488818	0.999385	PIAS2	18	0.0612488	1.04337	0.0551447	1.03896	0.0741133	1.05271
ILMN_1658327	-0.176764	0.0186447	290.641	-9.48069	9.38298e-19	8.36493e-15	-0.135574	0.0226372	2.11167e-09	1.70328e-05	-0.265417	0.0312909	2.20883e-17	2.05664e-13	BAZ1A	14	0.170002	1.12506	0.129808	1.09415	0.254711	1.1931
ILMN_1658337	-0.0864393	0.015151	290.494	-5.70518	2.86232e-08	0.000171109	-0.068352	0.0188547	0.000288747	0.999886	-0.125823	0.0241272	1.83831e-07	0.00116549	AKIRIN1	1	0.0860233	1.06144	0.0689219	1.04893	0.122065	1.08829
ILMN_1658351	-0.0107478	0.0120269	292.659	-0.893651	0.372243	0.999823	-0.0142967	0.0144941	0.323948	0.999886	-0.00476182	0.0218041	0.827124	0.999385	FIS1	7	0.0440589	1.03101	0.0460252	1.03242	0.0399148	1.02805
ILMN_1658369	-0.0844146	0.0184551	289.606	-4.57406	7.09987e-06	0.0341859	-0.0723099	0.0229336	0.00161598	0.999886	-0.108802	0.0306616	0.000387474	0.999385	TACR3	4	0.0975009	1.06992	0.084084	1.06001	0.125777	1.0911
ILMN_1658373	0.194858	0.0193035	290.017	10.0944	9.91438e-21	9.20947e-17	0.151997	0.0234012	8.28948e-11	7.04191e-07	0.285662	0.0320064	4.45041e-19	4.31155e-15	PAN2	12	-0.198594	0.871399	-0.156484	0.897209	-0.287342	0.81941
ILMN_1658399	0.163762	0.0186997	294.077	8.75749	1.60503e-16	1.35528e-12	0.143254	0.0232076	6.71295e-10	5.51987e-06	0.207561	0.0307716	1.52818e-11	1.20497e-07	KLRG1	12	-0.167769	0.890218	-0.147214	0.902993	-0.211091	0.863884
ILMN_1658407	0.0829689	0.0172711	289.763	4.8039	2.49994e-06	0.0125872	0.0766862	0.0218215	0.000441012	0.999886	0.0973517	0.0276701	0.000434326	0.999385	SLC43A3	11	-0.0823986	0.944486	-0.0762409	0.948526	-0.0953762	0.936028
ILMN_1658411	0.0767143	0.0101209	290.405	7.57981	4.67983e-13	3.56276e-09	0.0778056	0.012291	2.44724e-10	2.04418e-06	0.0757666	0.0178399	2.16628e-05	0.112667	CHD4	12	-0.074948	0.949376	-0.0772131	0.947887	-0.0701741	0.952523
ILMN_1658416	0.0163977	0.0211968	290.222	0.773592	0.439802	0.999823	0.0498576	0.026139	0.0564687	0.999886	-0.0526729	0.0348995	0.131229	0.999385	MRPS18C	4	-0.0187135	0.987113	-0.0525432	0.964235	0.0525837	1.03712
ILMN_1658420	-0.117887	0.0192238	290.994	-6.13232	2.81712e-09	1.80437e-05	-0.100768	0.0230465	1.22904e-05	0.0785723	-0.155849	0.0347333	7.22268e-06	0.039667	DSCAM	21	0.155968	1.11417	0.136962	1.09959	0.196024	1.14554
ILMN_1658425	0.0695706	0.016761	289.606	4.15074	4.36211e-05	0.188792	0.0625446	0.0204023	0.00217253	0.999886	0.0857366	0.0293141	0.00344731	0.999385	DAG1	3	-0.0696869	0.952845	-0.0632428	0.95711	-0.0832678	0.943917
ILMN_1658437	-0.0161095	0.0207085	290.249	-0.777918	0.437251	0.999823	-0.0702299	0.0233897	0.00267687	0.999886	0.0947045	0.0383092	0.0134319	0.999385	SFXN4	10	0.0141757	1.00987	0.0716568	1.05092	-0.106967	0.928538
ILMN_1658460	0.124399	0.0140175	290.236	8.8745	7.40069e-17	6.30465e-13	0.114543	0.0164097	2.94719e-12	2.61563e-08	0.145426	0.0262751	3.1167e-08	0.000208819	SRSF10	1	-0.128735	0.914633	-0.11911	0.920755	-0.14902	0.901863
ILMN_1658464	0.15572	0.0157636	290.913	9.87844	4.92667e-20	4.51037e-16	0.126932	0.0195453	8.34409e-11	7.08747e-07	0.215023	0.0249926	7.73364e-18	7.27813e-14	GTF3A	13	-0.15983	0.895131	-0.130167	0.913726	-0.222346	0.85717
ILMN_1658469	0.0213713	0.0218107	289.606	0.979851	0.327977	0.999823	0.00262631	0.0272471	0.923212	0.999886	0.0635964	0.035083	0.069872	0.999385	TP53TG1	7	-0.018737	0.987097	-0.00195669	0.998645	-0.0541018	0.963194
ILMN_1658472	0.00238361	0.0120552	289.938	0.197724	0.843399	0.999823	-0.00340442	0.0146519	0.816264	0.999886	0.0142684	0.0212893	0.502722	0.999385	APH1A	1	-0.00590388	0.995916	0.000352592	1.00024	-0.0190896	0.986855
ILMN_1658486	0.240137	0.0159391	291.574	15.0659	2.4728e-38	2.85361e-34	0.226894	0.0195284	3.31219e-31	3.74543e-27	0.266908	0.0276376	4.5718e-22	4.66324e-18	MRPL54	19	-0.244118	0.844332	-0.229406	0.852986	-0.275125	0.826379
ILMN_1658494	0.326367	0.0181325	291.466	17.999	3.18883e-49	3.85529e-45	0.27725	0.0214172	2.50089e-38	2.90104e-34	0.428002	0.0311999	7.91732e-43	9.29652e-39	C13orf15	13	-0.314582	0.804084	-0.265334	0.832006	-0.418374	0.748267
ILMN_1658504	-0.155676	0.0193998	289.79	-8.02466	2.5532e-14	2.02418e-10	-0.133205	0.0237994	2.18081e-08	0.000167574	-0.202808	0.0331189	9.14608e-10	6.70133e-06	CHKA	11	0.152355	1.11138	0.129149	1.09365	0.201262	1.1497
ILMN_1658519	-0.101947	0.0193111	289.842	-5.27919	2.54874e-07	0.00140588	-0.0849025	0.0241972	0.000450185	0.999886	-0.138311	0.0314709	1.10839e-05	0.0595537	SLC13A3	20	0.127558	1.09244	0.108855	1.07837	0.166977	1.1227
ILMN_1658526	0.0433935	0.0188743	289.606	2.29908	0.0222121	0.999823	0.0350123	0.0226175	0.121617	0.999886	0.0622512	0.0333309	0.0618078	0.999385	RYK	3	-0.0438987	0.97003	-0.0363644	0.975109	-0.0597776	0.959412
ILMN_1658599	-0.0872172	0.019246	289.606	-4.53171	8.56732e-06	0.0407719	-0.0549134	0.0233544	0.0187076	0.999886	-0.155051	0.033845	4.62283e-06	0.0258	ADIPOR1	1	0.105491	1.07586	0.0718195	1.05104	0.176453	1.1301
ILMN_1658607	-0.143953	0.0206279	289.606	-6.97856	2.03491e-11	1.4574e-07	-0.106132	0.0258638	4.0695e-05	0.245228	-0.225337	0.0323158	3.10331e-12	2.51058e-08	DLEU2L	1	0.142817	1.10406	0.10623	1.07641	0.219926	1.16467
ILMN_1658624	-0.0735115	0.0123251	293.587	-5.96436	7.04809e-09	4.40858e-05	-0.0627714	0.0151854	3.56999e-05	0.217127	-0.0983088	0.0208878	2.51976e-06	0.0144357	UBXN6	19	0.117521	1.08487	0.104385	1.07504	0.145206	1.10589
ILMN_1658636	-0.00689285	0.0179575	289.606	-0.383842	0.701377	0.999823	0.0056885	0.0221696	0.797495	0.999886	-0.0318295	0.0302131	0.292112	0.999385	MRE11A	11	0.0128492	1.00895	-0.00175273	0.998786	0.0436231	1.0307
ILMN_1658639	0.0470683	0.0127509	291.118	3.69136	0.00026624	0.999823	0.0280011	0.0153177	0.0675467	0.999886	0.0889049	0.020893	2.08822e-05	0.108796	SLC46A3	13	-0.0506949	0.965471	-0.0328577	0.977482	-0.0882873	0.940639
ILMN_1658677	0.088318	0.0216271	290.037	4.08366	5.73951e-05	0.243585	0.0612454	0.0258426	0.0177909	0.999886	0.142716	0.0391487	0.000266894	0.999385	DTX3	12	-0.0893282	0.93996	-0.0604693	0.958952	-0.150149	0.901157
ILMN_1658678	0.234667	0.0171208	290.353	13.7066	2.57272e-33	2.84774e-29	0.210429	0.0205631	1.40615e-24	1.52413e-20	0.283979	0.0303413	8.0139e-21	8.0107e-17	SAAL1	11	-0.243006	0.844983	-0.217035	0.860332	-0.297739	0.813526
ILMN_1658684	0.0282618	0.0197773	290.027	1.429	0.15408	0.999823	0.0167842	0.0240452	0.485159	0.999886	0.0558951	0.0346693	0.10691	0.999385	ATP9B	18	-0.0292782	0.97991	-0.0198058	0.986365	-0.0492414	0.966444
ILMN_1658702	-0.0583921	0.0215202	290.802	-2.71336	0.00705787	0.999823	0.00209711	0.025386	0.934162	0.999886	-0.186495	0.0367445	3.86566e-07	0.00238975	HIST1H2BJ	6	0.0648304	1.04596	0.00518722	1.0036	0.19053	1.14118
ILMN_1658706	-0.338794	0.0265175	291.406	-12.7762	5.54752e-30	5.92975e-26	-0.284117	0.0331968	1.14259e-17	1.13299e-13	-0.453868	0.0412837	4.08946e-28	4.48654e-24	ST6GALNAC2	17	0.336773	1.26293	0.280693	1.21478	0.454964	1.37075
ILMN_1658717	0.0297866	0.0162948	289.606	1.82798	0.0685807	0.999823	0.0224767	0.019453	0.247912	0.999886	0.0440337	0.0297281	0.138549	0.999385	DEPDC5	22	-0.0242077	0.98336	-0.0163795	0.988711	-0.0407059	0.972179
ILMN_1658728	0.0539868	0.0235277	289.606	2.29461	0.0224709	0.999823	0.0549605	0.0282137	0.0514143	0.999886	0.0518899	0.0415061	0.211235	0.999385	ZBTB25	14	-0.0547721	0.962747	-0.0559406	0.961967	-0.0523094	0.964391
ILMN_1658743	-0.199534	0.020916	290.287	-9.53976	6.12231e-19	5.47947e-15	-0.159673	0.0263607	1.38494e-09	1.12499e-05	-0.283927	0.0321465	1.02545e-18	9.85659e-15	CCNDBP1	15	0.206262	1.15369	0.16623	1.12212	0.29063	1.22317
ILMN_1658759	0.048406	0.0127076	290.084	3.80921	0.000170186	0.672404	0.0413609	0.0147603	0.00507593	0.999886	0.0626703	0.0244346	0.0103228	0.999385	PEX19	1	-0.0507612	0.965427	-0.0438274	0.970078	-0.0653744	0.955697
ILMN_1658798	-0.67689	0.0317113	289.788	-21.3454	2.10894e-61	2.59527e-57	-0.641521	0.0380491	8.80223e-64	1.04755e-59	-0.751074	0.0532003	2.94811e-45	3.48142e-41	MEGF9	9	0.676367	1.59811	0.640778	1.55917	0.75137	1.68339
ILMN_1658800	-0.126613	0.0144028	289.999	-8.79089	1.33834e-16	1.13277e-12	-0.111675	0.0183438	1.14416e-09	9.32836e-06	-0.156694	0.0222635	1.94778e-12	1.58569e-08	BRPF3	6	0.12392	1.08969	0.107432	1.07731	0.158669	1.11626
ILMN_1658802	0.180233	0.0162601	290.23	11.0843	4.82189e-24	4.73268e-20	0.161787	0.0194897	1.03107e-16	1.00922e-12	0.218734	0.0293604	9.33582e-14	7.93544e-10	KRTCAP2	1	-0.178379	0.883696	-0.15924	0.895497	-0.218714	0.859331
ILMN_1658821	0.0879476	0.0204462	289.606	4.30142	2.3228e-05	0.104596	0.077205	0.0253556	0.00232768	0.999886	0.11188	0.0343556	0.00112779	0.999385	SAMD1	19	-0.0835574	0.943728	-0.0740396	0.949974	-0.103616	0.930697
ILMN_1658830	-0.141999	0.015271	289.84	-9.29859	3.58036e-18	3.14678e-14	-0.113132	0.0192097	3.87793e-09	3.0942e-05	-0.201712	0.0237318	1.90181e-17	1.77344e-13	C10orf26	10	0.142152	1.10355	0.112043	1.08076	0.205606	1.15317
ILMN_1658834	-0.209227	0.0175564	289.817	-11.9174	6.46775e-27	6.62621e-23	-0.167996	0.0219548	1.9802e-14	1.85347e-10	-0.294947	0.026928	6.41396e-28	7.02329e-24	ZC3H18	16	0.218246	1.16332	0.175066	1.12902	0.309249	1.23906
ILMN_1658858	0.0488579	0.0171335	289.889	2.85161	0.00466251	0.999823	0.0695562	0.019635	0.000396406	0.999886	0.00333784	0.0327969	0.918937	0.999385	SP140L	2	-0.0469226	0.967999	-0.066786	0.954763	-0.00505994	0.996499
ILMN_1658884	-0.113844	0.0181239	289.924	-6.28144	1.22465e-09	7.98962e-06	-0.101659	0.0224281	5.82426e-06	0.0383178	-0.139748	0.0306265	5.04296e-06	0.0280691	ATP11B	3	0.113185	1.08161	0.101231	1.07269	0.13838	1.10067
ILMN_1658885	0.009444	0.0140622	290.233	0.671589	0.50238	0.999823	0.0222379	0.0164672	0.176875	0.999886	-0.015961	0.0266727	0.54957	0.999385	DAGLB	7	-0.0116206	0.991978	-0.0253374	0.982591	0.0172877	1.01206
ILMN_1658902	0.0535111	0.0198313	289.606	2.69832	0.00737804	0.999823	0.0624746	0.0236456	0.00823864	0.999886	0.0361489	0.0361366	0.317146	0.999385	DEAF1	11	-0.0570157	0.96125	-0.0668307	0.954733	-0.0363301	0.975132
ILMN_1658911	-0.0934576	0.0144586	290.378	-6.4638	4.30596e-10	2.88327e-06	-0.0757287	0.0179587	2.47766e-05	0.153318	-0.12899	0.023898	6.75716e-08	0.000443202	AP3S1	5	0.0913524	1.06537	0.0732751	1.0521	0.129451	1.09388
ILMN_1658928	-0.219503	0.0182182	290.615	-12.0486	2.18054e-27	2.25271e-23	-0.197613	0.0213816	2.4158e-20	2.49456e-16	-0.26612	0.0338953	4.11896e-15	3.6391e-11	GNB2	7	0.214573	1.16036	0.193126	1.14324	0.259774	1.19729
ILMN_1658962	-0.0851851	0.0156559	290.408	-5.44107	1.12649e-07	0.000642773	-0.0821777	0.0190067	1.53489e-05	0.0970511	-0.0922597	0.0278621	0.00092864	0.999385	LCP2	5	0.0819088	1.05842	0.0794901	1.05664	0.0870062	1.06216
ILMN_1658992	-0.0247744	0.0138846	289.606	-1.78431	0.0754198	0.999823	-0.0309719	0.0169983	0.0684469	0.999886	-0.0113037	0.0229883	0.62292	0.999385	DPM1	20	0.0205791	1.01437	0.0269836	1.01888	0.00708123	1.00492
ILMN_1659024	-0.0815139	0.0221919	290.702	-3.67314	0.000285132	0.999823	-0.0873786	0.0258001	0.000707257	0.999886	-0.0721862	0.0429509	0.0928275	0.999385	TMCC2	1	0.110754	1.07979	0.115832	1.0836	0.100053	1.07181
ILMN_1659027	0.0148946	0.0152213	290.501	0.97854	0.328622	0.999823	0.0217816	0.0173504	0.209335	0.999886	-0.000662476	0.0301975	0.982497	0.999385	SLC2A1	1	-0.0024183	0.998325	-0.00973393	0.993276	0.0129996	1.00905
ILMN_1659029	-0.0100936	0.0149061	291.212	-0.677145	0.498851	0.999823	0.0162591	0.0182035	0.371757	0.999886	-0.0656935	0.0252705	0.00933282	0.999385	FAM116B	22	0.041071	1.02888	0.0122643	1.00854	0.101782	1.0731
ILMN_1659054	-0.0225341	0.0120733	290.124	-1.86644	0.0629886	0.999823	-0.0167631	0.0145388	0.248915	0.999886	-0.0346565	0.0217808	0.111575	0.999385	CHKB-CPT1B,CHKB	22	0.0221412	1.01547	0.0162632	1.01134	0.0345293	1.02422
ILMN_1659058	-0.162645	0.0150337	290.361	-10.8187	3.82895e-23	3.70565e-19	-0.157121	0.018431	1.53045e-17	1.51514e-13	-0.173828	0.0260733	2.61278e-11	2.04058e-07	PPP1R10	6	0.159643	1.11701	0.153833	1.11252	0.171885	1.12653
ILMN_1659075	0.287331	0.0209624	292.376	13.707	2.30088e-33	2.54753e-29	0.259952	0.0249342	1.89631e-25	2.06944e-21	0.343177	0.0384022	4.02107e-19	3.89802e-15	HLA-DOA	6	-0.292963	0.816224	-0.263866	0.832853	-0.354285	0.782257
ILMN_1659095	0.189921	0.014187	290.694	13.3869	3.64256e-32	3.98605e-28	0.154606	0.0173721	5.60162e-19	5.67724e-15	0.26345	0.023005	2.30121e-30	2.56469e-26	RPL7A	9	-0.189526	0.876894	-0.153764	0.898902	-0.264895	0.832259
ILMN_1659099	-0.0181868	0.0165188	289.606	-1.10098	0.271822	0.999823	0.00380331	0.0200677	0.849682	0.999886	-0.0639106	0.0267613	0.0169326	0.999385	ROCK2	2	0.0219713	1.01535	-0.00157804	0.998907	0.0716022	1.05088
ILMN_1659156	0.0357918	0.0190822	289.606	1.87566	0.0617074	0.999823	0.0373357	0.0231918	0.107427	0.999886	0.0324802	0.033989	0.33927	0.999385	ANKRD16	10	-0.036085	0.975298	-0.037326	0.974459	-0.0334695	0.977068
ILMN_1659158	0.191815	0.0200921	291.719	9.54678	5.67183e-19	5.08025e-15	0.166512	0.0249109	2.32023e-11	2.0077e-07	0.244973	0.0331066	1.36672e-13	1.15542e-09	SAMD3	6	-0.200611	0.870182	-0.174706	0.885948	-0.255207	0.837867
ILMN_1659189	-0.0291836	0.0114332	292.19	-2.55252	0.0112031	0.999823	-0.0206602	0.0135008	0.125944	0.999886	-0.0494086	0.0212858	0.0202762	0.999385	C9orf89	9	0.0317213	1.02223	0.023947	1.01674	0.0481057	1.03391
ILMN_1659206	-0.00634911	0.01294	291.422	-0.490659	0.624037	0.999823	0.00570648	0.0167583	0.733468	0.999886	-0.0316742	0.0191571	0.0982508	0.999385	RARA	17	0.00101541	1.0007	-0.011153	0.992299	0.0266606	1.01865
ILMN_1659227	0.240917	0.0236512	293	10.1863	4.64603e-21	4.34496e-17	0.177202	0.0268656	4.22768e-11	3.62439e-07	0.368931	0.0430364	1.0123e-17	9.50351e-14	CD79A	19	-0.243704	0.844574	-0.175849	0.885246	-0.38671	0.764872
ILMN_1659240	-0.0108148	0.0130189	289.95	-0.830701	0.406826	0.999823	0.0147683	0.0160459	0.357374	0.999886	-0.0646253	0.021071	0.00216194	0.999385	MTMR14	3	0.00268082	1.00186	-0.0222009	0.984729	0.0551197	1.03895
ILMN_1659257	-0.0144142	0.0176382	291.026	-0.817218	0.414473	0.999823	-0.0147271	0.020764	0.478163	0.999886	-0.01196	0.0331128	0.717957	0.999385	TNFRSF8	1	0.00860399	1.00598	0.0079042	1.00549	0.0100788	1.00701
ILMN_1659259	-0.000384555	0.0215479	289.606	-0.0178465	0.985774	0.999823	0.0140215	0.0268969	0.602154	0.999886	-0.0296577	0.0358663	0.408296	0.999385	PRPF6	20	0.00331282	1.0023	-0.0119791	0.991731	0.035541	1.02494
ILMN_1659270	-0.0857721	0.0193434	289.861	-4.43418	1.31323e-05	0.0608323	-0.0966152	0.0243355	7.18337e-05	0.420515	-0.0598035	0.0317372	0.0595197	0.999385	OTP	5	0.0940747	1.06738	0.102236	1.07344	0.0768745	1.05473
ILMN_1659285	0.194921	0.0216044	289.807	9.02231	2.60813e-17	2.24708e-13	0.156185	0.0258659	1.55759e-09	1.26336e-05	0.277212	0.0368758	5.58528e-14	4.77597e-10	PSMG1	21	-0.203425	0.868487	-0.164117	0.892475	-0.286267	0.820021
ILMN_1659339	0.167672	0.0203825	289.606	8.22625	6.60828e-15	5.34081e-11	0.140881	0.0252917	2.54386e-08	0.000194784	0.223881	0.0324599	5.30577e-12	4.25522e-08	ELP4	11	-0.17244	0.887341	-0.144902	0.904441	-0.230478	0.852353
ILMN_1659364	0.0716474	0.0170364	289.65	4.20554	3.47572e-05	0.152341	0.0591739	0.0207801	0.00440464	0.999886	0.0973502	0.0298873	0.001125	0.999385	RFC5	12	-0.0781902	0.947245	-0.065096	0.955882	-0.105786	0.929298
ILMN_1659365	0.0376962	0.0227376	292.831	1.65788	0.0984124	0.999823	0.0414141	0.0270382	0.125599	0.999886	0.0285638	0.0412368	0.488512	0.999385	TEKT4P2	21	-0.0381315	0.973916	-0.0412209	0.971832	-0.0316204	0.978321
ILMN_1659371	-0.058525	0.0204761	289.606	-2.85821	0.00456944	0.999823	-0.0275192	0.0259773	0.289439	0.999886	-0.124803	0.0319258	9.26182e-05	0.444197	ADRA2A	10	0.0772141	1.05498	0.0450402	1.03171	0.145022	1.10575
ILMN_1659405	0.122485	0.029764	290.137	4.11522	5.04523e-05	0.216642	0.101232	0.0360242	0.00495256	0.999886	0.167843	0.0527621	0.00146706	0.999385	RPL31	2	-0.12271	0.918461	-0.100956	0.932415	-0.168557	0.889732
ILMN_1659411	-0.0444997	0.0132195	293.827	-3.36621	0.000863524	0.999823	-0.0282249	0.0163376	0.0840583	0.999886	-0.0795497	0.0222655	0.000353205	0.999385	POLR2C	16	0.0393296	1.02764	0.0230231	1.01609	0.0736958	1.05241
ILMN_1659415	-0.0585002	0.0191108	290.449	-3.0611	0.00241151	0.999823	-0.0378982	0.0248049	0.126549	0.999886	-0.10285	0.027875	0.000224522	0.999385	LAMTOR3	4	0.0490848	1.03461	0.0292678	1.02049	0.0908499	1.065
ILMN_1659437	-0.0124767	0.017732	290.274	-0.703625	0.48223	0.999823	0.0102345	0.0228885	0.654768	0.999886	-0.0616675	0.0264224	0.0196002	0.999385	TXNDC17	17	0.00379712	1.00264	-0.0170809	0.98823	0.047798	1.03369
ILMN_1659444	-0.171389	0.022068	289.861	-7.76642	1.40221e-13	1.08615e-09	-0.126331	0.0265071	1.87982e-06	0.0129264	-0.265024	0.0376158	1.84717e-12	1.50563e-08	KIF1B	1	0.179712	1.13266	0.133255	1.09677	0.277624	1.2122
ILMN_1659462	-0.00172577	0.0125633	290.382	-0.137366	0.890837	0.999823	0.0142373	0.015015	0.343027	0.999886	-0.0363918	0.0226665	0.108378	0.999385	DUSP23	1	-0.00393676	0.997275	-0.0189975	0.986918	0.0278041	1.01946
ILMN_1659463	-0.272847	0.0217416	290.532	-12.5495	3.70638e-29	3.91802e-25	-0.230153	0.024613	8.69259e-21	9.0316e-17	-0.361004	0.0414335	2.96314e-18	2.81439e-14	APAF1	12	0.268265	1.20436	0.223016	1.16717	0.363628	1.28666
ILMN_1659470	-0.00946886	0.0185858	289.606	-0.509466	0.610813	0.999823	-0.00269675	0.022759	0.905678	0.999886	-0.024396	0.0323973	0.451434	0.999385	PBRM1	3	0.00962507	1.00669	0.00351747	1.00244	0.022497	1.01572
ILMN_1659490	0.012939	0.0134188	290.979	0.964244	0.335724	0.999823	0.0275604	0.0158918	0.082873	0.999886	-0.0177634	0.0239699	0.458651	0.999385	ZSWIM6	5	-0.0133907	0.990761	-0.0286943	0.980307	0.0188621	1.01316
ILMN_1659523	0.0443358	0.0114144	289.922	3.88421	0.000127228	0.509802	0.0319876	0.0142537	0.0248219	0.999886	0.0696657	0.0188246	0.00021494	0.976041	USP39	2	-0.0468307	0.968061	-0.0334891	0.977054	-0.0749485	0.949376
ILMN_1659524	0.0734503	0.0181563	289.606	4.04544	6.70413e-05	0.281372	0.0485033	0.0222939	0.0295826	0.999886	0.126411	0.0283002	7.94019e-06	0.0433614	NDUFAF4	6	-0.068765	0.953454	-0.0441777	0.969842	-0.120583	0.919816
ILMN_1659536	-0.0277101	0.019631	289.716	-1.41155	0.159156	0.999823	-0.0181963	0.0236782	0.442199	0.999886	-0.0469527	0.0352212	0.182505	0.999385	FAM24B-CUZD1,FAM24B	10	0.0343397	1.02409	0.0242688	1.01696	0.0555642	1.03927
ILMN_1659537	-0.0116	0.0172568	289.737	-0.672199	0.501992	0.999823	-0.0166315	0.0209895	0.428142	0.999886	0.00122635	0.0301745	0.967581	0.999385	MED8	1	0.00692051	1.00481	0.0111134	1.00773	-0.00191618	0.998673
ILMN_1659544	-0.401497	0.0213677	291.543	-18.7899	3.69175e-52	4.49138e-48	-0.351021	0.0255283	5.07478e-43	5.9446e-39	-0.508427	0.0368527	2.68682e-43	3.15809e-39	STX3	11	0.395729	1.31561	0.345178	1.27031	0.502268	1.41644
ILMN_1659553	-0.0679599	0.0154916	290.982	-4.38689	1.60941e-05	0.0738077	-0.0639068	0.019138	0.000840017	0.999886	-0.0776416	0.0261678	0.00300662	0.999385	ANAPC1	2	0.077356	1.05508	0.0730403	1.05193	0.0864514	1.06176
ILMN_1659564	0.0973448	0.0125422	289.915	7.7614	1.44826e-13	1.12124e-09	0.0968954	0.0145197	2.49972e-11	2.16051e-07	0.0981306	0.0229166	1.85164e-05	0.0970326	SEC61A1	3	-0.0972438	0.934817	-0.0966872	0.935178	-0.0984167	0.934058
ILMN_1659610	0.224499	0.0240475	290.31	9.33565	2.71596e-18	2.39466e-14	0.187751	0.0271734	4.86805e-12	4.28876e-08	0.301015	0.0468224	1.28553e-10	9.7636e-07	TJP3	19	-0.229598	0.852873	-0.191831	0.875494	-0.309192	0.807093
ILMN_1659688	0.147358	0.0208974	291.402	7.05151	1.28843e-11	9.30887e-08	0.122117	0.026286	3.38909e-06	0.022778	0.198218	0.0334955	3.2638e-09	2.32252e-05	LGALS3BP	17	-0.151132	0.900544	-0.122929	0.918321	-0.210571	0.864195
ILMN_1659703	-0.165037	0.0152262	290.185	-10.839	3.28431e-23	3.18283e-19	-0.127535	0.0190015	1.92228e-11	1.66758e-07	-0.243303	0.0234034	2.58332e-25	2.75563e-21	WWP2	16	0.161659	1.11857	0.123941	1.08971	0.24115	1.18193
ILMN_1659725	0.14363	0.018416	289.839	7.79923	1.13165e-13	8.79068e-10	0.117734	0.0211916	2.76542e-08	0.000211333	0.196746	0.0331002	2.78268e-09	1.986e-05	EXOSC5	19	-0.145245	0.904226	-0.117967	0.921485	-0.202732	0.868903
ILMN_1659727	0.082611	0.0154746	290.019	5.3385	1.89404e-07	0.00105707	0.0636317	0.0184611	0.000567261	0.999886	0.123414	0.027874	9.52998e-06	0.0516144	CDAN1	15	-0.0860355	0.942108	-0.0676749	0.954175	-0.124731	0.917175
ILMN_1659752	-0.0170721	0.0199922	289.606	-0.853937	0.393846	0.999823	-0.0319602	0.0245182	0.192394	0.999886	0.0156785	0.0347874	0.652209	0.999385	AIDA	1	0.0208107	1.01453	0.0348357	1.02444	-0.00874752	0.993955
ILMN_1659761	0.0525374	0.0170188	291.408	3.08702	0.00221636	0.999823	0.0487006	0.0205918	0.0180276	0.999886	0.0620577	0.0300191	0.0387084	0.999385	SNX29	16	-0.052486	0.964273	-0.0492913	0.966411	-0.0592189	0.959784
ILMN_1659762	0.112048	0.0149576	289.948	7.49106	8.29499e-13	6.26355e-09	0.0745763	0.0181544	3.99276e-05	0.240923	0.188841	0.0243601	9.04115e-15	7.9083e-11	BTF3	5	-0.0989477	0.933714	-0.0609071	0.958661	-0.179119	0.883242
ILMN_1659766	0.194122	0.0200247	291.406	9.69415	1.92258e-19	1.73974e-15	0.18442	0.0250398	1.77066e-13	1.62086e-09	0.216576	0.033069	5.7847e-11	4.45248e-07	BAG3	10	-0.198053	0.871726	-0.189273	0.877047	-0.216556	0.860618
ILMN_1659771	0.234413	0.0172507	291.136	13.5886	6.62089e-33	7.30217e-29	0.220474	0.021687	2.80774e-24	3.03573e-20	0.261528	0.0282023	1.80512e-20	1.79375e-16	RPL13AP3	14	-0.231336	0.851846	-0.215686	0.861137	-0.264319	0.832592
ILMN_1659777	-0.0177099	0.0130487	290.704	-1.35721	0.175766	0.999823	-0.00762237	0.0158217	0.629972	0.999886	-0.0403142	0.0233331	0.0840301	0.999385	RUFY1	5	0.0209717	1.01464	0.0110876	1.00771	0.0418028	1.0294
ILMN_1659786	0.106469	0.0235519	289.606	4.52064	8.99636e-06	0.0426697	0.0369396	0.0288333	0.200143	0.999886	0.251178	0.0368928	9.87397e-12	7.85474e-08	CCDC76	1	-0.118468	0.921165	-0.0468816	0.968026	-0.269339	0.829699
ILMN_1659800	0.194672	0.021658	289.834	8.98845	3.31779e-17	2.85098e-13	0.170788	0.0268924	2.14207e-10	1.79334e-06	0.243318	0.0357225	9.66887e-12	7.69549e-08	BCL11A	2	-0.190962	0.876022	-0.166063	0.891271	-0.243436	0.844731
ILMN_1659801	-0.138285	0.0175106	290.041	-7.89722	5.93121e-14	4.64651e-10	-0.133409	0.0218657	1.05206e-09	8.59214e-06	-0.148898	0.0292535	3.58218e-07	0.00221987	ATP6V1C1	8	0.130962	1.09502	0.126302	1.09149	0.140783	1.1025
ILMN_1659845	0.0604177	0.0116151	290.828	5.20166	3.73328e-07	0.00202979	0.0524097	0.0141815	0.000219324	0.999886	0.0780803	0.020125	0.00010456	0.497811	KIAA0355	19	-0.0643581	0.956371	-0.0573003	0.961061	-0.0792326	0.946561
ILMN_1659854	-0.064842	0.0148257	289.92	-4.37364	1.70587e-05	0.0780094	-0.0352878	0.0180188	0.0501836	0.999886	-0.129335	0.0250365	2.39326e-07	0.00150392	PRPF40A	2	0.0642679	1.04555	0.0361342	1.02536	0.12356	1.08942
ILMN_1659857	0.00809125	0.0143885	291.891	0.562344	0.574314	0.999823	0.0134291	0.017033	0.430452	0.999886	-0.0013445	0.0266586	0.959777	0.999385	SNAP29	22	-0.0113737	0.992147	-0.017915	0.987659	0.00241232	1.00167
ILMN_1659874	0.088123	0.011515	290.334	7.65288	2.92208e-13	2.23919e-09	0.0778639	0.0140719	3.14286e-08	0.000239643	0.112111	0.0200296	2.17749e-08	0.000147503	SCAF4	21	-0.0860339	0.942109	-0.0773892	0.947771	-0.104253	0.930286
ILMN_1659878	-0.122621	0.0203575	290.792	-6.02337	5.15049e-09	3.24636e-05	-0.102846	0.0244809	2.65673e-05	0.163814	-0.164481	0.0362564	5.71696e-06	0.0316834	PAK2	3	0.12301	1.089	0.104184	1.07489	0.162686	1.11937
ILMN_1659888	-0.0614221	0.0118127	291.048	-5.19967	3.76828e-07	0.00204768	-0.0533718	0.0144607	0.000223544	0.999886	-0.0802241	0.0203947	8.36938e-05	0.403491	PPP1R14B	11	0.060965	1.04316	0.0538018	1.038	0.0760615	1.05414
ILMN_1659894	-0.0703756	0.018834	289.606	-3.73662	0.000224652	0.8721	-0.066556	0.0229633	0.00375119	0.999886	-0.0777208	0.0329953	0.0184972	0.999385	SLC25A26	3	0.0820249	1.0585	0.0776932	1.05533	0.091154	1.06522
ILMN_1659913	-0.201685	0.0143277	291.536	-14.0766	1.07867e-34	1.20973e-30	-0.189662	0.0167462	9.79256e-30	1.0997e-25	-0.228808	0.0262479	2.85108e-18	2.70881e-14	ISG20	15	0.204374	1.15219	0.193892	1.14385	0.226465	1.16996
ILMN_1659923	-0.276731	0.0206569	291.12	-13.3966	3.29038e-32	3.6033e-28	-0.241098	0.0253712	2.04247e-21	2.1403e-17	-0.352155	0.0347743	4.19846e-24	4.41342e-20	GNAQ	9	0.276873	1.21157	0.240591	1.18148	0.353338	1.27751
ILMN_1659936	-0.185854	0.018722	291.373	-9.92703	3.39435e-20	3.11872e-16	-0.13586	0.0220099	6.71354e-10	5.51987e-06	-0.291724	0.0320765	9.49146e-20	9.29214e-16	PPP1R15A	19	0.185668	1.13734	0.136226	1.09903	0.289869	1.22253
ILMN_1659937	0.160271	0.0148076	290.062	10.8236	3.71423e-23	3.59614e-19	0.13836	0.0185096	7.71855e-14	7.13039e-10	0.206525	0.0237393	3.32748e-18	3.15777e-14	ZBTB24	6	-0.160311	0.894832	-0.138875	0.908227	-0.205488	0.867245
ILMN_1659952	0.0342587	0.017846	289.606	1.91969	0.05588	0.999823	0.0308248	0.0216543	0.154592	0.999886	0.0413634	0.0315386	0.189684	0.999385	MTMR2	11	-0.0284259	0.98049	-0.0255846	0.982422	-0.0344139	0.976428
ILMN_1659975	-0.00275525	0.0189391	289.606	-0.14548	0.884433	0.999823	-0.0277493	0.0233148	0.233968	0.999886	0.0522478	0.030799	0.089808	0.999385	C1orf216	1	0.00629782	1.00437	0.0297206	1.02081	-0.0430662	0.97059
ILMN_1659976	-0.0834246	0.0131549	289.606	-6.3417	8.70804e-10	5.73338e-06	-0.0729808	0.0162433	7.02325e-06	0.0458759	-0.105908	0.0225055	2.5277e-06	0.0144761	CLP1	11	0.0806683	1.05751	0.0705407	1.05011	0.102012	1.07327
ILMN_1660000	0.242326	0.0182201	290.885	13.2999	7.44244e-32	8.11672e-28	0.199493	0.0229902	4.05212e-18	4.0505e-14	0.332386	0.0269855	7.31717e-35	8.38255e-31	SNURF,SNRPN	15	-0.240331	0.846551	-0.197462	0.872083	-0.330678	0.795163
ILMN_1660017	-0.0635907	0.0228537	290.171	-2.78251	0.00574776	0.999823	-0.0595675	0.025999	0.0219552	0.999886	-0.0716222	0.0457813	0.117714	0.999385	PRR5,PRR5-ARHGAP8	22	0.0942256	1.06749	0.0879647	1.06287	0.107421	1.0773
ILMN_1660021	-0.190649	0.0159261	291.027	-11.9709	4.02534e-27	4.13885e-23	-0.143176	0.0196713	3.37787e-13	3.07251e-09	-0.290778	0.0242596	4.20324e-33	4.769e-29	PLIN3	19	0.187065	1.13845	0.140107	1.10199	0.286029	1.21928
ILMN_1660027	-0.152901	0.0212835	292.509	-7.18399	5.64213e-12	4.13681e-08	-0.11604	0.0283898	4.36278e-05	0.262028	-0.230397	0.0265094	3.58835e-18	3.40284e-14	FCGR2B	1	0.146093	1.10657	0.108624	1.0782	0.22506	1.16883
ILMN_1660063	0.23397	0.0164209	291.032	14.2483	2.61278e-35	2.94539e-31	0.206811	0.0196647	7.22566e-26	7.91138e-22	0.290461	0.0291523	2.19972e-23	2.29167e-19	POLE4	2	-0.244536	0.844087	-0.215741	0.861104	-0.305221	0.809318
ILMN_1660079	-0.091266	0.013068	290.606	-6.98395	1.95734e-11	1.40341e-07	-0.0818972	0.0158404	2.33907e-07	0.00170775	-0.110425	0.0230866	1.72635e-06	0.0100543	RNF44	5	0.0906082	1.06482	0.0801196	1.05711	0.112713	1.08126
ILMN_1660104	-0.076879	0.0196258	289.811	-3.91724	0.000111772	0.452231	-0.0573844	0.0246406	0.0198669	0.999886	-0.117072	0.0321113	0.000266548	0.999385	SRRM1	1	0.0954862	1.06843	0.0737255	1.05243	0.141348	1.10293
ILMN_1660111	0.182888	0.0197101	289.895	9.27891	4.12493e-18	3.61921e-14	0.159111	0.0245833	9.65065e-11	8.17796e-07	0.231451	0.0317205	2.95237e-13	2.46877e-09	UCHL3	13	-0.186425	0.878781	-0.160352	0.894806	-0.241372	0.84594
ILMN_1660125	-0.0145456	0.0203277	289.861	-0.715556	0.474841	0.999823	-0.0157293	0.0250197	0.52956	0.999886	-0.00903794	0.035035	0.796431	0.999385	SFMBT2	10	0.0193794	1.01352	0.0179213	1.0125	0.0224523	1.01568
ILMN_1660144	-0.148627	0.0190233	289.606	-7.81286	1.03707e-13	8.06943e-10	-0.111744	0.0232972	1.61497e-06	0.0111643	-0.225699	0.0322009	2.39863e-12	1.94625e-08	TCF20	22	0.157985	1.11573	0.120553	1.08715	0.236874	1.17844
ILMN_1660186	-0.095356	0.018036	289.995	-5.28697	2.45108e-07	0.00135324	-0.0719102	0.0215959	0.000869049	0.999886	-0.14487	0.0319667	5.84519e-06	0.0323532	SYF2	1	0.081032	1.05777	0.0587344	1.04155	0.128025	1.0928
ILMN_1660193	0.181646	0.0171979	290.459	10.5621	2.78013e-22	2.65364e-18	0.141327	0.0212468	2.89799e-11	2.49923e-07	0.266919	0.0271429	8.05123e-23	8.30565e-19	ZNF529	19	-0.190667	0.8762	-0.150253	0.901092	-0.275841	0.825969
ILMN_1660199	0.186665	0.0191221	289.927	9.76176	1.19701e-19	1.08784e-15	0.153407	0.0231318	3.31469e-11	2.85196e-07	0.256957	0.0325459	2.89802e-15	2.57199e-11	ACAA2	18	-0.19392	0.874227	-0.160353	0.894806	-0.264664	0.832393
ILMN_1660204	0.167458	0.0202143	290.213	8.28413	4.43478e-15	3.60149e-11	0.160826	0.0235876	9.21414e-12	8.05869e-08	0.184203	0.0371181	6.95523e-07	0.00421348	IGSF9B	11	-0.162828	0.893272	-0.15785	0.89636	-0.173319	0.8868
ILMN_1660227	-0.354842	0.0227674	290.961	-15.5855	3.09217e-40	3.61135e-36	-0.326482	0.0277941	7.36311e-32	8.35197e-28	-0.415896	0.0390067	1.5298e-26	1.65264e-22	LOC399744	10	0.373051	1.29509	0.34316	1.26853	0.436047	1.35289
ILMN_1660232	0.0388023	0.0118831	290.927	3.26533	0.00122404	0.999823	0.0484718	0.0151191	0.00134598	0.999886	0.0179428	0.0185968	0.334629	0.999385	PEX5	12	-0.040851	0.972081	-0.0501688	0.965823	-0.0212135	0.985404
ILMN_1660275	0.0912956	0.0174582	289.811	5.22937	3.26326e-07	0.00178403	0.0688412	0.0217765	0.00157085	0.999886	0.140548	0.0282933	6.78169e-07	0.00411174	C2orf43	2	-0.0884371	0.940541	-0.0673551	0.954386	-0.132868	0.912017
ILMN_1660282	-0.0318181	0.0191132	289.606	-1.66472	0.0970508	0.999823	-0.0264585	0.0234056	0.258293	0.999886	-0.0402241	0.0308698	0.192567	0.999385	POPDC2	3	0.0357847	1.02511	0.0276951	1.01938	0.0528337	1.0373
ILMN_1660292	0.193038	0.0169016	290.953	11.4213	3.29602e-25	3.29832e-21	0.159697	0.0212424	5.56882e-14	5.15951e-10	0.26305	0.0263683	1.94171e-23	2.02423e-19	MRPS21	1	-0.19714	0.872278	-0.163212	0.893035	-0.268644	0.8301
ILMN_1660305	0.0731327	0.0190352	289.606	3.84197	0.000150007	0.595676	0.0320542	0.0233974	0.17069	0.999886	0.160723	0.0317328	4.08631e-07	0.00252125	PDE12	3	-0.0789886	0.946721	-0.0382584	0.97383	-0.164829	0.892034
ILMN_1660315	0.035787	0.0222872	289.606	1.60572	0.109425	0.999823	0.0455565	0.0268566	0.0898311	0.999886	0.0165175	0.0396843	0.677246	0.999385	SPN	16	-0.0312579	0.978567	-0.0419633	0.971332	-0.00869604	0.99399
ILMN_1660341	-0.137629	0.0161826	290.34	-8.50474	9.77711e-16	8.09056e-12	-0.0988643	0.0200569	8.25664e-07	0.00581763	-0.221317	0.0252904	2.11439e-18	2.0148e-14	LRPAP1	4	0.131068	1.0951	0.0943028	1.06755	0.20855	1.15553
ILMN_1660345	0.11112	0.0168388	289.873	6.59906	1.96413e-10	1.34072e-06	0.088207	0.0204283	1.57536e-05	0.0995156	0.159191	0.0293882	6.06572e-08	0.000398761	NGRN	15	-0.10434	0.93023	-0.0811707	0.94529	-0.153171	0.899272
ILMN_1660357	-0.140346	0.0165559	290.541	-8.47713	1.1799e-15	9.74593e-12	-0.104333	0.020576	3.96535e-07	0.00285148	-0.215287	0.0260476	1.39543e-16	1.27626e-12	FLJ43663	7	0.14138	1.10296	0.103998	1.07475	0.220165	1.16487
ILMN_1660364	-0.135104	0.0128048	291.859	-10.551	2.92759e-22	2.79321e-18	-0.115365	0.0163189	1.55581e-12	1.38949e-08	-0.177598	0.0196731	1.75714e-19	1.71304e-15	CYTH4	22	0.135042	1.09813	0.115783	1.08356	0.175633	1.12946
ILMN_1660426	0.1889	0.0139637	290.274	13.5279	1.14909e-32	1.26411e-28	0.166361	0.0169426	9.31744e-23	9.93333e-19	0.235794	0.0242131	2.07053e-22	2.12084e-18	CPSF4	7	-0.18966	0.876813	-0.166629	0.890922	-0.238198	0.847804
ILMN_1660436	0.107575	0.0175439	292.398	6.13175	2.81147e-09	1.80103e-05	0.104463	0.0211324	7.68219e-07	0.00542747	0.114623	0.0317501	0.000306017	0.999385	HSPA1B	6	-0.113135	0.924577	-0.10998	0.926601	-0.119784	0.920325
ILMN_1660462	0.242154	0.021649	293.075	11.1854	2.00543e-24	1.98397e-20	0.198748	0.0261274	2.80805e-14	2.61711e-10	0.329382	0.0372148	8.68699e-19	8.36949e-15	MCOLN2	1	-0.256269	0.83725	-0.209387	0.864905	-0.355075	0.781829
ILMN_1660498	0.305125	0.0267871	291.142	11.3907	4.17937e-25	4.17728e-21	0.272998	0.0328956	1.05065e-16	1.02817e-12	0.374415	0.0457138	2.60347e-16	2.36655e-12	RPS27	1	-0.299953	0.812279	-0.268589	0.830131	-0.366054	0.775902
ILMN_1660533	-0.0808887	0.0102389	290.842	-7.90017	5.77401e-14	4.52393e-10	-0.0579359	0.0133766	1.48349e-05	0.0939645	-0.129077	0.0134143	6.43416e-22	6.54869e-18	RPN1	3	0.0798555	1.05691	0.0563768	1.03985	0.129338	1.09379
ILMN_1660544	-0.0551701	0.0202692	290.675	-2.72187	0.00688321	0.999823	-0.0334097	0.0246152	0.174693	0.999886	-0.0973402	0.0352453	0.00574849	0.999385	ARRDC4	15	0.0535704	1.03783	0.0298795	1.02093	0.1035	1.07438
ILMN_1660549	-0.310935	0.0266182	292.708	-11.6813	3.90991e-26	3.96856e-22	-0.281023	0.0342774	2.43431e-16	2.36469e-12	-0.371998	0.039886	1.09384e-20	1.08979e-16	WLS	1	0.310632	1.24025	0.278819	1.2132	0.37768	1.29925
ILMN_1660551	-0.0912785	0.0164467	289.674	-5.54997	6.45416e-08	0.000376019	-0.0960212	0.0191311	5.19069e-07	0.0037103	-0.0805587	0.0306883	0.00866322	0.999385	CRAMP1L	16	0.0883077	1.06312	0.0924855	1.06621	0.0795026	1.05665
ILMN_1660577	0.175284	0.0136164	290.348	12.873	2.61818e-30	2.80905e-26	0.152406	0.0167738	1.02785e-19	1.05251e-15	0.223378	0.0226716	6.66743e-23	6.88812e-19	ATP5G2	12	-0.177718	0.8841	-0.154239	0.898606	-0.227201	0.854291
ILMN_1660579	-0.0969409	0.0153439	290.186	-6.31786	9.94919e-10	6.52866e-06	-0.0735056	0.0199664	0.000231893	0.999886	-0.145331	0.0215725	1.6183e-11	1.27458e-07	CRLF3	17	0.0896391	1.0641	0.0657781	1.04665	0.139927	1.10185
ILMN_1660582	0.0797884	0.0175421	289.606	4.54839	7.95728e-06	0.0380676	0.0774345	0.0200658	0.000113834	0.649538	0.0833958	0.0323541	0.0099489	0.999385	LIG3	17	-0.0795859	0.946329	-0.0766741	0.948241	-0.0857225	0.942312
ILMN_1660585	-0.0454481	0.0161472	289.695	-2.8146	0.00521839	0.999823	-0.0544079	0.0191791	0.00455636	0.999886	-0.0273204	0.0299107	0.361032	0.999385	C15orf40	15	0.0574742	1.04064	0.0665548	1.04721	0.0383367	1.02693
ILMN_1660602	-0.0418307	0.0180014	289.827	-2.32374	0.0208308	0.999823	-0.0477559	0.0224476	0.0333837	0.999886	-0.0306573	0.0305991	0.31639	0.999385	C1orf43	1	0.0404655	1.02845	0.0479829	1.03382	0.0246223	1.01721
ILMN_1660624	-0.187678	0.0216307	291.393	-8.67649	2.9297e-16	2.45802e-12	-0.154628	0.0265423	5.68599e-09	4.5016e-05	-0.261195	0.0365422	8.82065e-13	7.25852e-09	LIMK2	22	0.179629	1.13259	0.149517	1.1092	0.24309	1.18352
ILMN_1660629	-0.280319	0.0193268	290.422	-14.5042	3.1278e-36	3.55505e-32	-0.231993	0.0237542	1.56914e-22	1.66831e-18	-0.382179	0.0306737	1.24129e-35	1.42798e-31	NBEAL2	3	0.27969	1.21393	0.230927	1.17359	0.38246	1.30356
ILMN_1660635	0.0792414	0.022018	289.882	3.59894	0.000375649	0.999823	0.045428	0.0285554	0.111638	0.999886	0.148879	0.0310994	1.69121e-06	0.00986146	LACTB2	8	-0.0873232	0.941268	-0.0508951	0.965337	-0.164097	0.892487
ILMN_1660661	0.099356	0.0203154	289.606	4.89068	1.66887e-06	0.00854462	0.0773065	0.0251564	0.00211891	0.999886	0.144755	0.0343134	2.45819e-05	0.127064	TCP1	6	-0.103002	0.931093	-0.079958	0.946085	-0.151569	0.900271
ILMN_1660663	-0.101981	0.0192059	290.274	-5.30986	2.18505e-07	0.0012127	-0.0871921	0.0243409	0.000340812	0.999886	-0.131886	0.0314648	2.77071e-05	0.142331	DYRK1A	21	0.099969	1.07175	0.0846048	1.0604	0.13235	1.09608
ILMN_1660691	-0.217119	0.015226	292.421	-14.2598	2.18297e-35	2.46218e-31	-0.174316	0.0178324	1.43785e-22	1.53001e-18	-0.306882	0.0265095	5.43494e-31	6.08387e-27	RAB31	18	0.214651	1.16042	0.171367	1.12612	0.305874	1.23617
ILMN_1660698	0.0371625	0.0201288	289.606	1.84623	0.0658793	0.999823	0.0260248	0.0244624	0.287387	0.999886	0.062572	0.0349806	0.0736532	0.999385	GTPBP8	3	-0.0338206	0.97683	-0.0236335	0.983752	-0.0552904	0.962401
ILMN_1660723	0.170928	0.0186827	291.639	9.14903	1.0246e-17	8.92018e-14	0.131414	0.0219854	2.26779e-09	1.82784e-05	0.255209	0.0332714	1.71277e-14	1.48617e-10	RDH13	19	-0.172894	0.887062	-0.134045	0.911273	-0.254768	0.838122
ILMN_1660732	0.115893	0.0195987	292.392	5.91329	9.34337e-09	5.79476e-05	0.094059	0.0234746	6.15363e-05	0.363741	0.158365	0.0355011	8.16401e-06	0.044502	PPP2R2B	5	-0.120538	0.919844	-0.0961723	0.935512	-0.171891	0.887678
ILMN_1660775	-0.0653919	0.00927359	290.374	-7.05141	1.29737e-11	9.3722e-08	-0.0490602	0.0115309	2.09338e-05	0.130585	-0.0996241	0.0149208	2.44095e-11	1.90931e-07	TPM3	1	0.0655082	1.04645	0.048973	1.03453	0.100357	1.07204
ILMN_1660778	0.0700513	0.0216251	289.606	3.23934	0.00133754	0.999823	0.0462097	0.0263997	0.080052	0.999886	0.121324	0.037975	0.00139907	0.999385	ANKH	5	-0.0610327	0.958578	-0.0390738	0.97328	-0.107312	0.928316
ILMN_1660793	-0.0760429	0.0166852	290.816	-4.5575	7.63023e-06	0.0366022	-0.0701539	0.0197515	0.000382581	0.999886	-0.0872215	0.0310593	0.0049816	0.999385	PAQR4	16	0.0733637	1.05217	0.0674209	1.04784	0.0858883	1.06134
ILMN_1660794	0.0772545	0.022374	290.41	3.45287	0.000637188	0.999823	0.0279393	0.0268901	0.298797	0.999886	0.180344	0.0383187	2.52091e-06	0.0144398	LBH	2	-0.0644856	0.956286	-0.0156478	0.989212	-0.167413	0.890438
ILMN_1660810	0.11776	0.0125536	290.473	9.38055	1.95439e-18	1.72866e-14	0.0993979	0.0152526	7.18411e-11	6.11727e-07	0.156544	0.0220246	1.17979e-12	9.67188e-09	TTC17	11	-0.119059	0.920788	-0.101008	0.932381	-0.157103	0.896824
ILMN_1660817	0.0568367	0.02045	289.792	2.7793	0.00580386	0.999823	0.0300073	0.0241959	0.214909	0.999886	0.111435	0.0370997	0.00266755	0.999385	DDB2	11	-0.0576598	0.960821	-0.0293446	0.979865	-0.117335	0.921889
ILMN_1660832	0.213983	0.016343	290.867	13.0932	4.14235e-31	4.48534e-27	0.200106	0.0195103	1.10742e-24	1.20133e-20	0.241247	0.0299881	8.64094e-16	7.7708e-12	RPL18A	19	-0.208885	0.865206	-0.194175	0.874073	-0.239886	0.846812
ILMN_1660837	-0.0108782	0.0157373	289.606	-0.691238	0.48997	0.999823	-0.0285347	0.0191348	0.135897	0.999886	0.027866	0.0264591	0.292262	0.999385	CLCN3	4	0.0102889	1.00716	0.0272984	1.0191	-0.025559	0.98244
ILMN_1660840	0.115242	0.0164937	289.755	6.98703	1.93082e-11	1.38459e-07	0.106928	0.0210068	3.57733e-07	0.00258069	0.134127	0.0258882	2.20667e-07	0.00139042	PPPDE1	1	-0.122736	0.918444	-0.114927	0.923429	-0.139192	0.908028
ILMN_1660844	0.069988	0.0108957	290.241	6.42348	5.43659e-10	3.6186e-06	0.0560778	0.0136118	3.79214e-05	0.229652	0.100265	0.0176743	1.40363e-08	9.61906e-05	INTS4	11	-0.0699938	0.952642	-0.0569088	0.961322	-0.0975707	0.934605
ILMN_1660847	-0.103417	0.0187211	290.438	-5.52411	7.36084e-08	0.000427223	-0.0853759	0.0234149	0.000266129	0.999886	-0.139306	0.0307369	5.83696e-06	0.0323134	PFKFB3	10	0.120626	1.08721	0.0998892	1.07169	0.16433	1.12065
ILMN_1660856	-0.00675031	0.0183924	289.606	-0.367016	0.713875	0.999823	-0.00419399	0.0228663	0.854474	0.999886	-0.0127913	0.0311293	0.681139	0.999385	ALG11	13	0.00788915	1.00548	0.00596736	1.00414	0.0119394	1.00831
ILMN_1660858	-0.0472728	0.0202375	289.638	-2.3359	0.0201786	0.999823	-0.0656032	0.0248685	0.00833963	0.999886	-0.00564776	0.0336556	0.866732	0.999385	RIN1	11	0.0483481	1.03408	0.0652974	1.0463	0.012627	1.00879
ILMN_1660869	0.107263	0.0196491	289.653	5.45894	1.03028e-07	0.000590455	0.0843053	0.0246112	0.000613686	0.999886	0.157044	0.0319073	8.57147e-07	0.00514117	C15orf63,SERF2-C15ORF63	15	-0.108288	0.927688	-0.0863559	0.941899	-0.154511	0.898437
ILMN_1660871	0.0346505	0.0185938	289.816	1.86355	0.0633961	0.999823	0.0357301	0.0224663	0.111747	0.999886	0.0340529	0.0337015	0.31229	0.999385	NEK6	9	-0.0344628	0.976395	-0.0362889	0.97516	-0.0306144	0.979003
ILMN_1660880	0.220494	0.0199897	290.367	11.0304	7.335e-24	7.18096e-20	0.178351	0.0233175	2.02906e-14	1.8988e-10	0.310313	0.0366621	2.58066e-17	2.39949e-13	RNH1	11	-0.228379	0.853593	-0.185177	0.879541	-0.319429	0.801387
ILMN_1660900	0.0120715	0.0127879	289.606	0.943981	0.345966	0.999823	-0.0146535	0.0155831	0.347041	0.999886	0.0674564	0.0214217	0.00163849	0.999385	SNORA7B	3	-0.00917	0.993664	0.0179609	1.01253	-0.0663491	0.955052
ILMN_1660907	-0.0300994	0.0209176	290.056	-1.43895	0.151243	0.999823	0.00813688	0.0259094	0.753483	0.999886	-0.109614	0.0339707	0.00125221	0.999385	PTPRE	10	0.0311445	1.02182	-0.00842664	0.994176	0.114542	1.08263
ILMN_1660927	-0.0655733	0.0192584	290.112	-3.40491	0.000755194	0.999823	-0.0431015	0.0233721	0.0651622	0.999886	-0.112535	0.0336692	0.000830622	0.999385	FAM185A	7	0.0699922	1.04971	0.0474893	1.03346	0.117418	1.08479
ILMN_1660986	-0.0591742	0.0195	289.606	-3.03457	0.00262744	0.999823	-0.0441552	0.0232735	0.0577977	0.999886	-0.0904747	0.0358418	0.0115935	0.999385	PER3	1	0.0689276	1.04894	0.0535835	1.03784	0.101266	1.07271
ILMN_1661000	0.00258632	0.0158783	289.643	0.162884	0.870723	0.999823	0.0121645	0.0193848	0.530315	0.999886	-0.017626	0.0255933	0.491015	0.999385	RPS6KC1	1	-0.00271129	0.998122	-0.0115754	0.992009	0.0159701	1.01113
ILMN_1661002	-0.243391	0.0140469	291.113	-17.327	1.03913e-46	1.24623e-42	-0.212907	0.0168363	1.18134e-36	1.36539e-32	-0.308294	0.0243614	1.04935e-36	1.21273e-32	RFWD2	1	0.236239	1.17792	0.205886	1.15339	0.300207	1.23132
ILMN_1661138	0.0553936	0.0133795	290.242	4.14019	4.55332e-05	0.19643	0.0494941	0.0162234	0.00228246	0.999886	0.066616	0.023369	0.00436351	0.999385	GON4L	1	-0.0597252	0.959447	-0.0531812	0.963809	-0.0735167	0.950319
ILMN_1661142	-0.0932522	0.0168376	289.606	-5.53834	6.85517e-08	0.000398765	-0.0596664	0.0204923	0.0035953	0.999886	-0.164188	0.027695	3.05832e-09	2.17875e-05	TMF1	3	0.0875402	1.06256	0.0546448	1.0386	0.156868	1.11486
ILMN_1661170	0.179122	0.0135666	290.252	13.2032	1.7144e-31	1.86338e-27	0.163277	0.0165851	7.22148e-23	7.71038e-19	0.211736	0.0236275	3.20522e-19	3.11227e-15	NDUFB8	10	-0.181277	0.881922	-0.164567	0.892196	-0.216494	0.860654
ILMN_1661172	-0.0321837	0.019123	289.728	-1.68298	0.0934554	0.999823	-0.0410811	0.0231152	0.0755293	0.999886	-0.014425	0.0338775	0.670254	0.999385	FAM108A1	19	0.035429	1.02486	0.0449954	1.03168	0.0152675	1.01064
ILMN_1661173	-0.0589527	0.0134075	290.001	-4.397	1.5424e-05	0.0709656	-0.0506092	0.0160187	0.00158104	0.999886	-0.0769601	0.0246495	0.00179516	0.999385	TRIP4	15	0.052992	1.03741	0.0451591	1.0318	0.0694999	1.04935
ILMN_1661174	0.179097	0.0245539	291.515	7.29405	2.8551e-12	2.11563e-08	0.176236	0.0288033	9.44095e-10	7.72459e-06	0.184621	0.0462776	6.62307e-05	0.323405	RPL21P28,RPL21	13	-0.166347	0.891096	-0.163071	0.893122	-0.173251	0.886842
ILMN_1661194	-0.184591	0.0156383	290.818	-11.8038	1.55744e-26	1.58797e-22	-0.163205	0.0197796	1.56792e-16	1.52904e-12	-0.229405	0.0245906	1.069e-20	1.06537e-16	CLDN14	21	0.197036	1.14634	0.174231	1.12836	0.245096	1.18517
ILMN_1661197	0.18678	0.0199132	289.907	9.37973	1.98451e-18	1.75471e-14	0.171138	0.0244479	2.55797e-12	2.27403e-08	0.219482	0.0341604	1.31841e-10	1.00094e-06	CLCF1	11	-0.18908	0.877165	-0.173987	0.88639	-0.22089	0.858036
ILMN_1661264	0.250282	0.0150581	291.095	16.6211	4.38224e-44	5.20698e-40	0.218039	0.0178648	2.92582e-34	3.34948e-30	0.315947	0.0265933	1.49117e-32	1.68666e-28	SHMT2	12	-0.25451	0.838272	-0.220516	0.858258	-0.326152	0.797661
ILMN_1661293	0.004848	0.0147787	289.606	0.328041	0.743118	0.999823	-0.00961371	0.0178481	0.590135	0.999886	0.0357909	0.0253584	0.158126	0.999385	ZNF224	19	-0.00929316	0.993579	0.00524599	1.00364	-0.0399348	0.972699
ILMN_1661306	0.233684	0.0155702	291.103	15.0085	4.1641e-38	4.79704e-34	0.213424	0.0186046	1.83311e-30	2.06555e-26	0.27436	0.0281758	2.08816e-22	2.13848e-18	RPL29	3	-0.2322	0.851336	-0.210584	0.864188	-0.277756	0.824873
ILMN_1661335	0.156144	0.0189511	290.505	8.23931	5.99198e-15	4.85171e-11	0.151429	0.0221103	7.44631e-12	6.5252e-08	0.169194	0.0357895	2.27318e-06	0.0130822	SPTBN1	2	-0.15198	0.900014	-0.150187	0.901134	-0.155761	0.897659
ILMN_1661337	0.214683	0.017118	290.626	12.5414	3.94676e-29	4.16975e-25	0.18568	0.0209959	9.26587e-19	9.36131e-15	0.274638	0.0288076	1.52049e-21	1.53934e-17	SRM	1	-0.210114	0.864469	-0.180429	0.882441	-0.272676	0.827783
ILMN_1661343	-0.261453	0.022155	291.162	-11.8011	1.57354e-26	1.60423e-22	-0.216421	0.026889	8.37003e-16	8.06201e-12	-0.357228	0.0372266	8.30729e-22	8.44187e-18	TNFSF14	19	0.269178	1.20512	0.223665	1.1677	0.365097	1.28797
ILMN_1661346	0.260365	0.0223051	290.271	11.6729	4.53485e-26	4.59834e-22	0.22278	0.0274991	5.43553e-16	5.24692e-12	0.339467	0.0371302	6.09696e-20	5.9927e-16	HNRNPA1	12	-0.266214	0.831499	-0.227977	0.853832	-0.346801	0.786325
ILMN_1661366	-0.0782575	0.0161147	290.169	-4.8563	1.95844e-06	0.00995865	-0.0510948	0.0203811	0.0121772	0.999886	-0.134597	0.0243835	3.39014e-08	0.000226597	PGAM1	10	0.077398	1.05511	0.0499244	1.03521	0.135299	1.09832
ILMN_1661399	-0.0932638	0.0171568	289.606	-5.43597	1.15839e-07	0.000660397	-0.0941219	0.0215573	1.26466e-05	0.0807358	-0.0896906	0.0277158	0.00121184	0.999385	ARL4A	7	0.105186	1.07563	0.103964	1.07472	0.107762	1.07756
ILMN_1661409	0.0289273	0.016998	289.606	1.70181	0.0898648	0.999823	0.0302241	0.0203176	0.136862	0.999886	0.0275437	0.031018	0.374545	0.999385	FAM208A	3	-0.0198606	0.986328	-0.0224577	0.984554	-0.0143869	0.990077
ILMN_1661416	-0.126449	0.0183636	289.606	-6.88587	3.56981e-11	2.52921e-07	-0.106763	0.0214064	6.11811e-07	0.00434937	-0.169304	0.033017	2.93153e-07	0.00182664	LOC400958	2	0.140577	1.10235	0.121602	1.08794	0.180566	1.13333
ILMN_1661424	-0.0592501	0.0173564	290.021	-3.41372	0.000732139	0.999823	-0.0568321	0.0215293	0.00829652	0.999886	-0.0621508	0.0297716	0.0368354	0.999385	THAP6	4	0.0608416	1.04307	0.0570506	1.04034	0.0688313	1.04887
ILMN_1661427	-0.0873102	0.0199864	289.606	-4.36848	1.74468e-05	0.0796621	-0.0864028	0.0241824	0.000352968	0.999886	-0.0899151	0.0356595	0.0116859	0.999385	RFNG	17	0.0989266	1.07098	0.0982747	1.07049	0.1003	1.072
ILMN_1661432	0.194666	0.0164408	290.842	11.8405	1.15913e-26	1.18429e-22	0.1693	0.0203058	7.58573e-17	7.43933e-13	0.247876	0.0273085	1.11733e-19	1.09275e-15	NUP43	6	-0.201768	0.869484	-0.175806	0.885273	-0.256484	0.837125
ILMN_1661439	-0.262225	0.0168645	292.614	-15.5489	3.72608e-40	4.34946e-36	-0.225868	0.0201428	3.50765e-29	3.92892e-25	-0.34081	0.029143	1.36153e-31	1.53131e-27	FLOT1	6	0.270581	1.20629	0.23432	1.17635	0.347004	1.27192
ILMN_1661484	0.0442537	0.016469	289.673	2.68709	0.00762431	0.999823	0.0321436	0.0200743	0.109326	0.999886	0.0695373	0.0286066	0.0150649	0.999385	ZBTB45	19	-0.0464346	0.968326	-0.0338244	0.976827	-0.073011	0.950652
ILMN_1661485	0.128391	0.0197926	289.908	6.48682	3.77725e-10	2.53869e-06	0.100253	0.0247932	5.26471e-05	0.313303	0.185366	0.0317981	5.56041e-09	3.90619e-05	RBM34	1	-0.134582	0.910933	-0.104717	0.929987	-0.197524	0.872046
ILMN_1661488	-0.119736	0.0222462	290.251	-5.38234	1.51805e-07	0.000855115	-0.100855	0.0271211	0.000200239	0.999886	-0.160226	0.0391493	4.26391e-05	0.213366	TPST2	22	0.129562	1.09396	0.109715	1.07902	0.171388	1.12614
ILMN_1661492	-0.140408	0.0220295	289.696	-6.37362	7.25413e-10	4.79425e-06	-0.116791	0.026374	9.49933e-06	0.0613752	-0.190752	0.0385497	7.49044e-07	0.00452048	ARRDC1	9	0.140181	1.10204	0.117515	1.08486	0.18795	1.13914
ILMN_1661500	-0.322847	0.0213793	289.606	-15.1009	2.1093e-38	2.43561e-34	-0.281006	0.02704	2.68934e-25	2.93084e-21	-0.411156	0.0319301	6.08397e-38	7.05983e-34	B4GALT4	3	0.317066	1.24579	0.27549	1.21041	0.404688	1.3238
ILMN_1661519	-0.0504491	0.0203865	289.606	-2.47464	0.0139098	0.999823	-0.0382567	0.0259072	0.139761	0.999886	-0.0760775	0.0298105	0.0107095	0.999385	C6orf174,KIAA0408	6	0.0521752	1.03683	0.0385759	1.0271	0.0808363	1.05763
ILMN_1661537	-0.0776586	0.0121614	291.725	-6.38568	6.71116e-10	4.44548e-06	-0.0450205	0.0154634	0.00359778	0.999886	-0.1476	0.0170637	5.1539e-18	4.86734e-14	LEPROT	1	0.0827985	1.05907	0.0504416	1.03558	0.150991	1.11033
ILMN_1661554	-0.00817425	0.013889	290.189	-0.588539	0.556628	0.999823	-0.0180966	0.0171669	0.291813	0.999886	0.0160152	0.0230531	0.487237	0.999385	DIAPH1	5	0.00924601	1.00643	0.0167362	1.01167	-0.00653981	0.995477
ILMN_1661566	-0.109925	0.018973	289.699	-5.79374	1.79298e-08	0.000108923	-0.119268	0.0231454	2.56388e-07	0.00186419	-0.0894046	0.0333004	0.00725755	0.999385	FSTL4	5	0.125054	1.09055	0.13319	1.09672	0.107909	1.07767
ILMN_1661589	-0.0401113	0.0209691	291.931	-1.91288	0.0567416	0.999823	-0.0260284	0.0254332	0.306118	0.999886	-0.0701317	0.037511	0.0615352	0.999385	CD151	11	0.0472512	1.03329	0.0328788	1.02305	0.0775413	1.05522
ILMN_1661594	0.161877	0.0147857	290.003	10.9482	1.40919e-23	1.37326e-19	0.139449	0.0183526	2.9992e-14	2.79255e-10	0.208922	0.0243105	8.40599e-18	7.90583e-14	C2orf42	2	-0.166904	0.890752	-0.144197	0.904883	-0.214758	0.86169
ILMN_1661596	-0.0558941	0.0257137	289.606	-2.17371	0.0305368	0.999823	-0.0410774	0.0313173	0.189639	0.999886	-0.088609	0.0449659	0.0487719	0.999385	FLVCR1	1	0.0616707	1.04367	0.0462883	1.0326	0.0940894	1.06739
ILMN_1661599	-1.17717	0.0417199	289.606	-28.216	4.28436e-85	5.31647e-81	-1.12922	0.0497212	3.48858e-114	4.18071e-110	-1.27821	0.0749436	3.17153e-65	3.79727e-61	DDIT4	10	1.17889	2.26402	1.13107	2.19021	1.27967	2.42784
ILMN_1661622	-0.122053	0.0186508	290.402	-6.54413	2.70095e-10	1.83232e-06	-0.103531	0.0225448	4.38545e-06	0.029194	-0.158675	0.032933	1.44917e-06	0.0084878	TBC1D7	6	0.116644	1.08421	0.0963593	1.06907	0.159394	1.11682
ILMN_1661627	-0.00333838	0.0176754	289.606	-0.188872	0.850325	0.999823	-0.00286693	0.0215194	0.894015	0.999886	-0.000792629	0.029301	0.978419	0.999385	LZIC	1	0.000783734	1.00054	-0.00141262	0.999021	0.0054126	1.00376
ILMN_1661631	-0.392708	0.0253875	294.998	-15.4686	6.20353e-40	7.23332e-36	-0.32999	0.0292749	1.80207e-29	2.02246e-25	-0.526258	0.04618	4.38745e-30	4.87972e-26	LILRA3	19	0.394377	1.31437	0.331235	1.25809	0.527449	1.44138
ILMN_1661636	-0.0543304	0.0183887	289.606	-2.95455	0.00338831	0.999823	-0.0397155	0.0215974	0.06593	0.999886	-0.0826936	0.0335573	0.0137301	0.999385	ZMYM2	13	0.0447451	1.0315	0.0285392	1.01998	0.0788993	1.05621
ILMN_1661646	0.178734	0.0229854	291.01	7.77596	1.30438e-13	1.01142e-09	0.19398	0.0244601	2.18318e-15	2.0869e-11	0.145279	0.0499721	0.0036469	0.999385	BANK1	4	-0.183393	0.880629	-0.198576	0.87141	-0.151395	0.90038
ILMN_1661650	0.0230949	0.0164767	289.606	1.40167	0.162086	0.999823	0.0321006	0.020787	0.122525	0.999886	0.00526463	0.0261221	0.840277	0.999385	SMEK2	2	-0.0332631	0.977208	-0.0426766	0.970852	-0.0134239	0.990738
ILMN_1661653	0.0789919	0.0172187	289.606	4.58756	6.68503e-06	0.0322553	0.0683397	0.0209559	0.00110973	0.999886	0.102094	0.0299402	0.000649805	0.999385	DET1	15	-0.0764127	0.948413	-0.0659322	0.955328	-0.0985006	0.934003
ILMN_1661664	0.011953	0.01684	289.606	0.709799	0.4784	0.999823	-0.0233476	0.0202006	0.247768	0.999886	0.0905249	0.028238	0.00134696	0.999385	SRRM1	1	-0.0127928	0.991172	0.019968	1.01394	-0.0818372	0.944854
ILMN_1661683	-0.0498755	0.0209411	289.661	-2.38171	0.0178782	0.999823	-0.0490848	0.0247102	0.0469868	0.999886	-0.0518044	0.0392417	0.186789	0.999385	THRA	17	0.0528192	1.03729	0.0519669	1.03668	0.0546153	1.03858
ILMN_1661695	-0.853047	0.03243	290.039	-26.3042	8.68181e-79	1.07611e-74	-0.794535	0.0367693	1.48846e-103	1.78273e-99	-0.973247	0.0619447	1.26059e-55	1.50502e-51	IRAK3	12	0.847749	1.79969	0.788642	1.72745	0.972319	1.96199
ILMN_1661717	-0.081494	0.0147129	291.226	-5.53893	6.80545e-08	0.000395941	-0.0646853	0.0175304	0.000224357	0.999886	-0.114915	0.0261735	1.13094e-05	0.060709	TFDP1	13	0.0959934	1.0688	0.0766136	1.05454	0.136837	1.09949
ILMN_1661755	0.326315	0.0225282	290.507	14.4847	3.66675e-36	4.1647e-32	0.306781	0.0271061	1.07122e-29	1.20287e-25	0.368947	0.0400182	2.98577e-20	2.95383e-16	FAM129B	9	-0.341399	0.789276	-0.320897	0.800572	-0.384607	0.765988
ILMN_1661777	-0.0112746	0.0183303	289.606	-0.61508	0.538985	0.999823	-0.0150256	0.0225823	0.505814	0.999886	-0.00205044	0.0307078	0.946763	0.999385	NR3C2	4	0.0205859	1.01437	0.022898	1.016	0.0157132	1.01095
ILMN_1661799	0.0323591	0.0137249	289.606	2.35769	0.0190541	0.999823	0.0294394	0.0163898	0.0724616	0.999886	0.0395947	0.024523	0.106399	0.999385	HIGD1A	3	-0.0329944	0.97739	-0.0315841	0.978345	-0.0359667	0.975378
ILMN_1661809	-0.28224	0.0271901	291.09	-10.3803	1.1051e-21	1.04366e-17	-0.220276	0.0343113	1.36341e-10	1.14799e-06	-0.412225	0.0403665	1.75095e-24	1.849e-20	PRRG4	11	0.27018	1.20596	0.209314	1.15614	0.398456	1.3181
ILMN_1661833	-0.0378505	0.0157749	290.273	-2.39941	0.0170519	0.999823	-0.0316987	0.0198497	0.11028	0.999886	-0.0509952	0.0255795	0.0461961	0.999385	ANKRD12	18	0.0311077	1.0218	0.025496	1.01783	0.0429344	1.03021
ILMN_1661875	-0.0017946	0.0223195	289.606	-0.080405	0.935971	0.999823	-0.00665899	0.0277485	0.810349	0.999886	0.00909131	0.037652	0.809202	0.999385	ANK3	10	0.0150606	1.01049	0.0188821	1.01317	0.00700664	1.00487
ILMN_1661886	0.275285	0.0167587	290.797	16.4264	2.38045e-43	2.81941e-39	0.222963	0.0198283	2.459e-29	2.75727e-25	0.384951	0.0279884	4.82268e-43	5.66617e-39	APEX1	14	-0.281844	0.822539	-0.229037	0.853204	-0.393136	0.761472
ILMN_1661888	-0.178789	0.0216939	289.867	-8.24145	5.94606e-15	4.81631e-11	-0.161902	0.0266956	1.32171e-09	1.07469e-05	-0.214912	0.037094	6.88517e-09	4.81067e-05	MEF2A	15	0.178422	1.13165	0.163534	1.12003	0.2098	1.15653
ILMN_1661945	0.163621	0.0202662	290.69	8.07359	1.82537e-14	1.45354e-10	0.142117	0.025129	1.55403e-08	0.000120297	0.20657	0.0337625	9.45615e-10	6.92107e-06	SLIRP	14	-0.173321	0.886799	-0.149028	0.901858	-0.224518	0.855881
ILMN_1662016	-0.0834344	0.0190085	289.606	-4.38933	1.59498e-05	0.0731938	-0.0517797	0.0232167	0.0257288	0.999886	-0.149553	0.0318007	2.56604e-06	0.0146906	SCRN2	17	0.0949384	1.06802	0.0622114	1.04406	0.163911	1.12032
ILMN_1662065	0.120696	0.0192568	289.698	6.26772	1.32471e-09	8.62914e-06	0.089066	0.0224376	7.20262e-05	0.421425	0.18678	0.0349719	9.25097e-08	0.000601776	WDR92	2	-0.127732	0.915269	-0.0953044	0.936075	-0.196075	0.872922
ILMN_1662128	-0.0646938	0.0142893	290.029	-4.52743	8.72615e-06	0.0414754	-0.0356282	0.017326	0.0397494	0.999886	-0.125233	0.0241297	2.10301e-07	0.00132666	ISY1-RAB43,ISY1	3	0.064534	1.04575	0.0348901	1.02448	0.127009	1.09203
ILMN_1662129	0.128287	0.0198655	289.718	6.45776	4.47222e-10	2.99192e-06	0.113555	0.0248265	4.78646e-06	0.0317582	0.159493	0.0323844	8.43641e-07	0.00506522	RCN2	15	-0.136556	0.909688	-0.122076	0.918864	-0.167073	0.890648
ILMN_1662161	0.0266945	0.0123051	289.606	2.16939	0.0308663	0.999823	0.00918414	0.0147642	0.533906	0.999886	0.063961	0.0222655	0.00407036	0.999385	TBC1D13	9	-0.0251612	0.982711	-0.00804385	0.99444	-0.0612366	0.958442
ILMN_1662174	0.109446	0.0157828	291.137	6.93452	2.63584e-11	1.87593e-07	0.0775355	0.019201	5.3885e-05	0.320185	0.176079	0.0264574	2.82888e-11	2.20709e-07	ORMDL3	17	-0.0886191	0.940422	-0.0576604	0.960821	-0.153865	0.898839
ILMN_1662184	-0.108108	0.0202208	289.606	-5.34635	1.82257e-07	0.00101845	-0.0756508	0.0247944	0.00227984	0.999886	-0.17684	0.0348581	3.91319e-07	0.00241757	C5orf34	5	0.112896	1.0814	0.0806751	1.05751	0.180803	1.13351
ILMN_1662192	0.181953	0.024001	289.716	7.58106	4.66806e-13	3.55426e-09	0.142129	0.030006	2.17226e-06	0.0148474	0.267102	0.037463	1.00545e-12	8.2618e-09	ZNF248	10	-0.186124	0.878964	-0.147485	0.902823	-0.267556	0.830726
ILMN_1662198	0.192125	0.0159916	290.023	12.0141	2.94389e-27	3.03192e-23	0.178923	0.0186327	7.79095e-22	8.21244e-18	0.218834	0.0287277	2.58578e-14	2.23411e-10	RANGAP1	22	-0.194187	0.874065	-0.180605	0.882333	-0.222813	0.856893
ILMN_1662232	0.0190206	0.00737979	290.093	2.57739	0.0104489	0.999823	0.0249164	0.00927685	0.0072342	0.999886	0.00608779	0.0118928	0.608729	0.999385	DCTN2	12	-0.0222468	0.984698	-0.0276135	0.981042	-0.0109364	0.992448
ILMN_1662243	-0.0697893	0.0172471	289.693	-4.04644	6.67668e-05	0.280354	-0.0797868	0.0216923	0.000234967	0.999886	-0.0482929	0.0277823	0.0821642	0.999385	ING1	13	0.0631354	1.04473	0.0735894	1.05233	0.0411035	1.0289
ILMN_1662263	0.0158857	0.0182906	289.606	0.868516	0.385831	0.999823	0.0173508	0.0222251	0.434988	0.999886	0.0125605	0.0323581	0.697888	0.999385	MDP1,NEDD8-MDP1	14	-0.0164458	0.988665	-0.0170046	0.988283	-0.0152682	0.989473
ILMN_1662280	-0.0852184	0.0217234	290.014	-3.92289	0.000109293	0.442856	-0.0840829	0.0290133	0.00375455	0.999886	-0.0843148	0.0296852	0.00450712	0.999385	CERS1,GDF1	19	0.10935	1.07874	0.103171	1.07413	0.122372	1.08852
ILMN_1662316	0.00898036	0.0149096	289.606	0.60232	0.547432	0.999823	0.0100932	0.0178425	0.571611	0.999886	0.00740212	0.0267699	0.782157	0.999385	VPS33A	12	-0.00869061	0.993994	-0.00978522	0.99324	-0.00638369	0.995585
ILMN_1662318	0.12358	0.0147974	289.887	8.35144	2.81423e-15	2.29838e-11	0.087948	0.0185116	2.02445e-06	0.0138755	0.19909	0.022494	8.68745e-19	8.36949e-15	CCDC59	12	-0.134685	0.910869	-0.0985751	0.933955	-0.210788	0.864065
ILMN_1662328	0.0327907	0.0137504	290.206	2.38471	0.0177349	0.999823	0.0427728	0.0172157	0.0129728	0.999886	0.0106421	0.0227261	0.639585	0.999385	CNNM3	2	-0.033333	0.97716	-0.0433381	0.970407	-0.0122471	0.991547
ILMN_1662331	0.00634728	0.0155335	290.114	0.408619	0.683121	0.999823	-0.035115	0.0167124	0.0356289	0.999886	0.0910993	0.0294071	0.00194917	0.999385	PDSS2	6	-0.000799918	0.999446	0.0433214	1.03048	-0.0937868	0.93706
ILMN_1662334	0.210688	0.0153426	290.701	13.7322	2.03717e-33	2.25678e-29	0.183897	0.0183785	1.4332e-23	1.54141e-19	0.267174	0.027131	7.02422e-23	7.2518e-19	DNAJA3	16	-0.215846	0.861041	-0.188869	0.877293	-0.272699	0.827769
ILMN_1662340	0.10517	0.016816	290.294	6.25419	1.42647e-09	9.28065e-06	0.107087	0.021263	4.74601e-07	0.00340004	0.0991617	0.0274127	0.000297626	0.999385	ZNF358	19	-0.100483	0.932721	-0.101627	0.931981	-0.0980721	0.934281
ILMN_1662358	-0.0633489	0.0141898	295.529	-4.4644	1.14365e-05	0.0534542	-0.0448571	0.0175357	0.0105264	0.999886	-0.0975418	0.0237339	3.95978e-05	0.199256	MX1	21	0.0447289	1.03149	0.0289852	1.02029	0.0779093	1.05549
ILMN_1662364	0.25143	0.0165661	290.859	15.1773	1.00797e-38	1.16773e-34	0.23538	0.0201402	1.48396e-31	1.68059e-27	0.284768	0.0290403	1.06124e-22	1.09286e-18	AARS	16	-0.255124	0.837915	-0.238747	0.847481	-0.289641	0.818105
ILMN_1662378	-0.0972168	0.0227262	289.608	-4.27773	2.56775e-05	0.114881	-0.0687696	0.0262322	0.0087525	0.999886	-0.162285	0.0394218	3.84446e-05	0.193684	GFRA4	20	0.116584	1.08416	0.0908312	1.06498	0.170857	1.12573
ILMN_1662383	0.0392459	0.017984	290.195	2.18226	0.0298922	0.999823	0.011141	0.0216931	0.60755	0.999886	0.0976809	0.0315421	0.00195593	0.999385	ZRANB2	1	-0.0448801	0.96937	-0.0158814	0.989052	-0.105996	0.929163
ILMN_1662417	0.133812	0.0153885	290.132	8.69556	2.60569e-16	2.18982e-12	0.106497	0.0184969	8.5332e-09	6.69771e-05	0.193274	0.0268128	5.66697e-13	4.69509e-09	LRPPRC	2	-0.129583	0.914096	-0.104012	0.930442	-0.183472	0.880581
ILMN_1662426	0.0813838	0.0119046	290.602	6.83633	4.78396e-11	3.36791e-07	0.0572914	0.014014	4.34797e-05	0.261313	0.129864	0.0212778	1.03916e-09	7.58693e-06	AP2S1	19	-0.0728446	0.950762	-0.0469418	0.967986	-0.127435	0.915457
ILMN_1662427	-0.103496	0.0196238	291.611	-5.27398	2.60561e-07	0.00143569	-0.0633109	0.0247106	0.0104044	0.999886	-0.187875	0.030011	3.8444e-10	2.86254e-06	PTP4A3	8	0.109754	1.07904	0.0683162	1.04849	0.197084	1.14638
ILMN_1662438	0.308346	0.0173968	290.722	17.7243	3.6217e-48	4.36306e-44	0.267675	0.0200781	1.51422e-40	1.76679e-36	0.391895	0.0317434	5.13891e-35	5.89124e-31	SOD1	21	-0.310387	0.806426	-0.268204	0.830353	-0.399288	0.758232
ILMN_1662451	0.321633	0.026126	293.451	12.3108	2.32455e-28	2.43264e-24	0.259069	0.0298839	4.35219e-18	4.34784e-14	0.445864	0.0482608	2.49657e-20	2.47335e-16	FCER2	19	-0.331689	0.794606	-0.264441	0.832521	-0.473415	0.720257
ILMN_1662453	-0.105481	0.0181417	289.606	-5.81428	1.60708e-08	9.79196e-05	-0.0889426	0.0226041	8.32656e-05	0.483857	-0.139319	0.0301813	3.91073e-06	0.0219861	PRDM6	5	0.118583	1.08567	0.100654	1.07226	0.15637	1.11448
ILMN_1662463	-0.113359	0.0204981	289.837	-5.53024	7.14335e-08	0.0004151	-0.113903	0.0248598	4.6095e-06	0.0306163	-0.110617	0.0362928	0.00230432	0.999385	ZNF7	8	0.113885	1.08214	0.113226	1.08164	0.115275	1.08318
ILMN_1662470	0.268362	0.0212257	290.715	12.6433	1.70512e-29	1.81135e-25	0.243163	0.0258308	4.79016e-21	4.99278e-17	0.320833	0.0367378	2.4791e-18	2.35961e-14	C10orf35	10	-0.269561	0.829572	-0.243519	0.844682	-0.324443	0.798607
ILMN_1662524	-0.45676	0.0234908	292.26	-19.4442	1.28428e-54	1.56785e-50	-0.406859	0.0283619	1.1405e-46	1.3426e-42	-0.565266	0.0398749	1.28995e-45	1.52472e-41	CXCR1	2	0.463256	1.37865	0.414204	1.33256	0.566635	1.48106
ILMN_1662578	-0.0548697	0.0198773	289.939	-2.76042	0.00614067	0.999823	-0.0808327	0.0243665	0.000908688	0.999886	0.00111924	0.0340877	0.973807	0.999385	C1GALT1	7	0.0533825	1.0377	0.0790263	1.0563	-0.000662467	0.999541
ILMN_1662587	0.199199	0.0158072	293.901	12.6018	2.09995e-29	2.22742e-25	0.164768	0.0179308	3.96113e-20	4.07799e-16	0.272173	0.0303314	2.87704e-19	2.79677e-15	PNPLA7	9	-0.191416	0.875745	-0.157633	0.896495	-0.262617	0.833575
ILMN_1662617	-0.171498	0.0159262	291.919	-10.7683	5.4411e-23	5.25284e-19	-0.126691	0.0186118	9.96475e-12	8.70819e-08	-0.267927	0.0280687	1.35584e-21	1.37388e-17	PPP2R3C	14	0.164803	1.12101	0.120391	1.08703	0.258402	1.19615
ILMN_1662618	-0.0104339	0.0138674	290.755	-0.752406	0.452416	0.999823	-0.00184778	0.0175552	0.916173	0.999886	-0.0257025	0.021281	0.227136	0.999385	SQSTM1	5	0.0175239	1.01222	0.00709097	1.00493	0.0395117	1.02777
ILMN_1662658	0.211127	0.0174897	290.426	12.0715	1.8238e-27	1.88708e-23	0.194936	0.0203731	1.08713e-21	1.14355e-17	0.244369	0.0330698	1.47393e-13	1.24532e-09	PUS1	12	-0.214654	0.861753	-0.197694	0.871943	-0.250399	0.840664
ILMN_1662667	-0.0931711	0.0193798	289.606	-4.80763	2.45774e-06	0.012387	-0.0727228	0.0227453	0.00138737	0.999886	-0.137376	0.0365189	0.000168698	0.779385	ANKRD20A1,ANKRD20A3	9	0.107098	1.07706	0.0869353	1.06211	0.149591	1.10926
ILMN_1662686	0.0777819	0.0156924	290.211	4.95667	1.22121e-06	0.0063344	0.0325221	0.0204836	0.11235	0.999886	0.170595	0.0186396	5.57371e-20	5.48564e-16	USPL1	13	-0.0843814	0.943189	-0.0366386	0.974924	-0.185001	0.879649
ILMN_1662719	-0.0448537	0.0146083	289.606	-3.07043	0.00234038	0.999823	-0.0421505	0.0180506	0.0195369	0.999886	-0.05036	0.0249977	0.0439478	0.999385	GPBP1L1	1	0.0447821	1.03153	0.0418077	1.0294	0.0510507	1.03602
ILMN_1662741	-0.381666	0.0188101	291.384	-20.2905	1.124e-57	1.37769e-53	-0.345895	0.0219839	8.84068e-56	1.04851e-51	-0.456538	0.0343904	3.22624e-40	3.76889e-36	LPAR2	19	0.380139	1.30147	0.343177	1.26855	0.458036	1.37367
ILMN_1662795	-0.0896451	0.0208556	293.714	-4.29837	2.34318e-05	0.105349	-0.107638	0.0256458	2.70333e-05	0.166606	-0.0536031	0.0352595	0.128449	0.999385	CA2	8	0.09726	1.06974	0.115612	1.08343	0.0585829	1.04144
ILMN_1662799	-0.216958	0.0163196	290.511	-13.2943	7.93942e-32	8.65714e-28	-0.198647	0.0205496	4.17586e-22	4.41598e-18	-0.25607	0.0260409	8.0861e-23	8.34081e-19	GPSM3	6	0.217143	1.16243	0.198466	1.14748	0.256506	1.19458
ILMN_1662839	0.191322	0.0197269	290.741	9.69855	1.88368e-19	1.70511e-15	0.143964	0.0247293	5.82932e-09	4.61274e-05	0.289652	0.0300134	4.87907e-22	4.9747e-18	PLEKHA1	10	-0.199227	0.871017	-0.150319	0.901051	-0.302301	0.810958
ILMN_1662843	-0.252992	0.0138648	290.543	-18.2471	4.25844e-50	5.15612e-46	-0.217824	0.0172525	1.52584e-36	1.7622e-32	-0.327421	0.0212754	1.92125e-53	2.29186e-49	CD53	1	0.247119	1.18683	0.212182	1.15844	0.320751	1.24898
ILMN_1662846	-0.289976	0.0260349	290.367	-11.138	3.15089e-24	3.10615e-20	-0.24256	0.0324291	7.45019e-14	6.88472e-10	-0.386842	0.0416009	1.41935e-20	1.4124e-16	GPR160	3	0.281041	1.21507	0.232762	1.17508	0.382789	1.30386
ILMN_1662848	0.0351152	0.018824	289.606	1.86544	0.0631306	0.999823	0.0228692	0.0236583	0.333721	0.999886	0.06136	0.0304519	0.0439067	0.999385	TXNDC15	5	-0.0396733	0.972875	-0.027259	0.981283	-0.0658367	0.955391
ILMN_1662865	-0.27082	0.0225366	290.957	-12.0169	2.78224e-27	2.86793e-23	-0.237161	0.028815	1.86474e-16	1.81513e-12	-0.3427	0.0337704	3.38414e-24	3.56113e-20	CPPED1	16	0.273177	1.20847	0.238803	1.18001	0.345621	1.2707
ILMN_1662880	-0.131791	0.018592	289.606	-7.08861	1.0372e-11	7.52492e-08	-0.127077	0.0223601	1.32172e-08	0.000102737	-0.140633	0.0328219	1.82952e-05	0.0959215	C5orf27	5	0.143936	1.10492	0.137426	1.09994	0.157654	1.11547
ILMN_1662896	0.136346	0.0152348	290.307	8.94961	4.34339e-17	3.71968e-13	0.133967	0.0180687	1.22276e-13	1.12408e-09	0.142671	0.0279957	3.46589e-07	0.00215093	WDR11	10	-0.139504	0.907831	-0.138053	0.908745	-0.142564	0.905908
ILMN_1662905	0.204507	0.0172361	290.975	11.8651	9.46578e-27	9.6797e-23	0.200953	0.0210153	1.1526e-21	1.21196e-17	0.211464	0.0305096	4.17664e-12	3.36178e-08	NME1-NME2,NME2	17	-0.210439	0.864274	-0.205664	0.867139	-0.220501	0.858267
ILMN_1662910	-0.0329281	0.0202072	289.606	-1.62952	0.104289	0.999823	-0.0209621	0.0255078	0.411196	0.999886	-0.0566595	0.0316689	0.0735956	0.999385	SFXN3	10	0.0404154	1.02841	0.0266285	1.01863	0.0694714	1.04933
ILMN_1662932	-0.207686	0.0137697	290.52	-15.0829	2.30409e-38	2.65984e-34	-0.179745	0.0170059	4.12406e-26	4.52574e-22	-0.266169	0.022363	1.15272e-32	1.30511e-28	LCP1	13	0.210015	1.1567	0.181367	1.13396	0.270391	1.20613
ILMN_1662954	0.206248	0.0168991	290.349	12.2047	6.21418e-28	6.46896e-24	0.178331	0.0203534	1.92298e-18	1.9324e-14	0.264103	0.0294329	2.88371e-19	2.80297e-15	CCT7	2	-0.208714	0.865308	-0.179366	0.883091	-0.270565	0.828995
ILMN_1662964	0.072284	0.0178715	289.606	4.04464	6.72582e-05	0.282215	0.0501991	0.0222857	0.0242889	0.999886	0.118709	0.0288234	3.8138e-05	0.192254	PRMT3	11	-0.0795283	0.946367	-0.0563567	0.96169	-0.128363	0.914869
ILMN_1662973	-0.161856	0.0180211	290.665	-8.98147	3.44573e-17	2.95988e-13	-0.145539	0.0217859	2.38303e-11	2.06132e-07	-0.194909	0.0314154	5.49644e-10	4.06462e-06	CD82	11	0.173253	1.1276	0.154995	1.11342	0.21173	1.15808
ILMN_1663002	0.107435	0.0145319	290.272	7.39303	1.54313e-12	1.15333e-08	0.0752327	0.01717	1.17788e-05	0.0754904	0.173116	0.025924	2.42542e-11	1.89741e-07	STOML2	9	-0.103433	0.930816	-0.0695099	0.952962	-0.174926	0.885813
ILMN_1663035	0.0970331	0.0163079	290.846	5.95005	7.6905e-09	4.80118e-05	0.0670291	0.0206821	0.00119141	0.999886	0.160296	0.0249164	1.24804e-10	9.48385e-07	SREBF1	17	-0.102812	0.931216	-0.0725171	0.950977	-0.166659	0.890903
ILMN_1663068	0.228659	0.0170923	291.667	13.3779	3.74081e-32	4.09282e-28	0.193768	0.0208845	1.72521e-20	1.78439e-16	0.303017	0.0283234	1.03461e-26	1.11924e-22	C1orf228	1	-0.231518	0.851738	-0.196723	0.87253	-0.30485	0.809526
ILMN_1663080	0.298622	0.0150327	290.517	19.8649	4.62598e-56	5.6585e-52	0.279577	0.0173902	3.71678e-58	4.41405e-54	0.339035	0.0287435	4.13253e-32	4.66273e-28	LFNG	7	-0.302971	0.810581	-0.283777	0.821438	-0.343424	0.788169
ILMN_1663090	-0.0408527	0.0143206	289.881	-2.85273	0.00464652	0.999823	-0.0506908	0.0175867	0.00394736	0.999886	-0.0188501	0.0246379	0.44422	0.999385	SON	21	0.0398655	1.02802	0.0485565	1.03423	0.021549	1.01505
ILMN_1663092	0.0992097	0.0171802	289.96	5.77466	1.98342e-08	0.000120135	0.0807088	0.0215504	0.000180313	0.999886	0.13836	0.027956	7.45194e-07	0.00449948	CITED2	6	-0.112352	0.925079	-0.0926549	0.937795	-0.153863	0.89884
ILMN_1663099	-0.187208	0.0207737	289.88	-9.01177	2.80855e-17	2.41732e-13	-0.139528	0.0259677	7.7381e-08	0.000578887	-0.288105	0.032284	4.494e-19	4.35334e-15	UBE2B	5	0.185708	1.13737	0.137034	1.09964	0.288288	1.22119
ILMN_1663119	-0.250967	0.0222769	293.56	-11.2658	1.04699e-24	1.04081e-20	-0.191561	0.0272304	1.99525e-12	1.77737e-08	-0.378368	0.0362632	1.73528e-25	1.85571e-21	DSC2	18	0.255014	1.19335	0.195996	1.14551	0.379396	1.3008
ILMN_1663132	0.206456	0.0183235	290.307	11.2673	1.13888e-24	1.13113e-20	0.165573	0.0222562	1.01122e-13	9.31741e-10	0.290716	0.0303965	1.1317e-21	1.14834e-17	ADCK2	7	-0.213254	0.862589	-0.170507	0.88853	-0.303345	0.810371
ILMN_1663142	-0.114218	0.023537	295.589	-4.85271	1.97445e-06	0.0100302	-0.0600447	0.0278379	0.0310102	0.999886	-0.232341	0.0402476	7.79706e-09	5.42442e-05	CLEC12A	12	0.107013	1.077	0.0543178	1.03837	0.218068	1.16317
ILMN_1663149	-0.0312663	0.0185116	289.638	-1.68901	0.0922928	0.999823	-0.0084565	0.0230119	0.713258	0.999886	-0.078358	0.0304113	0.0099775	0.999385	SRP54	14	0.0341038	1.02392	0.0108384	1.00754	0.083136	1.05932
ILMN_1663160	0.252697	0.0184702	291.116	13.6813	3.05046e-33	3.37442e-29	0.208599	0.0219861	2.36044e-21	2.47114e-17	0.345321	0.031671	1.11063e-27	1.21248e-23	ZNF337	20	-0.260978	0.834522	-0.216704	0.860529	-0.354286	0.782256
ILMN_1663195	0.140873	0.0127595	290.852	11.0407	6.67551e-24	6.54066e-20	0.134133	0.015452	3.93545e-18	3.93506e-14	0.155144	0.0228439	1.10976e-11	8.79594e-08	MCM7	7	-0.143397	0.905385	-0.136412	0.909779	-0.158119	0.896193
ILMN_1663220	0.103737	0.0210725	289.911	4.92284	1.43386e-06	0.00738296	0.0931677	0.0249695	0.000190525	0.999886	0.127043	0.0390223	0.00113133	0.999385	MRPL22	5	-0.106259	0.928994	-0.0959235	0.935673	-0.128043	0.915072
ILMN_1663263	-0.0838193	0.0208044	289.606	-4.02893	7.16583e-05	0.29946	-0.078961	0.0250557	0.00162482	0.999886	-0.0933181	0.037341	0.0124516	0.999385	EPHA10	1	0.104698	1.07527	0.0983294	1.07053	0.118119	1.08532
ILMN_1663356	-0.0879876	0.0198525	291.174	-4.43207	1.3233e-05	0.0612689	-0.0605583	0.0227946	0.007891	0.999886	-0.143798	0.0382944	0.000173291	0.798697	RPH3A	12	0.0978588	1.07018	0.0688395	1.04887	0.159018	1.11653
ILMN_1663379	0.139215	0.0152742	289.751	9.11435	1.35201e-17	1.17354e-13	0.127564	0.0183704	3.81086e-12	3.36728e-08	0.161668	0.0260171	5.16772e-10	3.82566e-06	FBXL15	10	-0.144238	0.904857	-0.130268	0.913662	-0.17368	0.886578
ILMN_1663383	0.0276643	0.0173946	289.606	1.5904	0.112836	0.999823	0.0300719	0.0210333	0.152795	0.999886	0.0260989	0.0301974	0.387437	0.999385	GEMIN5	5	-0.0266331	0.981709	-0.0313085	0.978532	-0.0167794	0.988437
ILMN_1663390	-0.0906834	0.0243635	292.495	-3.7221	0.00023693	0.914548	-0.0704499	0.0309744	0.0229384	0.999886	-0.136326	0.0387768	0.000438685	0.999385	CDC20	1	0.0899997	1.06437	0.0715592	1.05085	0.128864	1.09343
ILMN_1663407	7.52044e-05	0.0114034	290.404	0.00659493	0.994743	0.999823	0.00370635	0.014122	0.792973	0.999886	-0.00700145	0.0193375	0.717304	0.999385	SURF1	9	-0.00189151	0.99869	-0.00591921	0.995906	0.00659697	1.00458
ILMN_1663416	0.299773	0.0268729	290.617	11.1552	2.73178e-24	2.69682e-20	0.265322	0.0324397	2.86377e-16	2.77728e-12	0.370988	0.0478727	9.22833e-15	8.07109e-11	RPL17,RPL17-C18ORF32	18	-0.307436	0.808077	-0.271329	0.828556	-0.383533	0.766558
ILMN_1663417	-0.0664648	0.0228378	289.707	-2.9103	0.00389089	0.999823	-0.0500679	0.0285016	0.0789741	0.999886	-0.0996756	0.0375608	0.00796124	0.999385	C22orf33	22	0.0734566	1.05223	0.0556813	1.03935	0.110919	1.07992
ILMN_1663422	-0.284774	0.0207429	292.244	-13.7288	1.93023e-33	2.13908e-29	-0.254842	0.0246552	4.83158e-25	5.25435e-21	-0.346313	0.0377136	4.20391e-20	4.148e-16	RGL4	22	0.290968	1.22346	0.258892	1.19656	0.358571	1.28215
ILMN_1663437	-0.41383	0.0258167	291.38	-16.0295	6.74301e-42	7.94462e-38	-0.383056	0.0306124	6.32916e-36	7.29309e-32	-0.477112	0.0473712	7.36487e-24	7.71691e-20	NECAB2	16	0.418579	1.33661	0.386081	1.30684	0.48707	1.4016
ILMN_1663484	0.0378356	0.0182558	289.606	2.07252	0.0391014	0.999823	0.0342356	0.021804	0.116379	0.999886	0.0462315	0.0318657	0.146829	0.999385	C15orf63,SERF2-C15ORF63	15	-0.0406486	0.972218	-0.0382958	0.973805	-0.0456072	0.968882
ILMN_1663486	-0.0377419	0.0135914	289.62	-2.7769	0.00584589	0.999823	-0.0132695	0.0159227	0.404636	0.999886	-0.0877978	0.0235277	0.000190205	0.871139	TLK2	17	0.0323405	1.02267	0.00668385	1.00464	0.0864125	1.06173
ILMN_1663489	-0.21112	0.0147421	291.689	-14.3209	1.36118e-35	1.538e-31	-0.176923	0.0178623	3.96486e-23	4.24161e-19	-0.285289	0.024906	2.22935e-30	2.48528e-26	UBR2	6	0.206818	1.15414	0.173154	1.12752	0.277766	1.21232
ILMN_1663512	0.0432546	0.0119698	290.383	3.61365	0.000355726	0.999823	0.0571294	0.0149278	0.000129692	0.734058	0.0121808	0.0196104	0.534508	0.999385	COX5B	2	-0.0444053	0.969689	-0.0563717	0.96168	-0.0191856	0.98679
ILMN_1663532	0.0964576	0.0219412	289.755	4.39618	1.54831e-05	0.0712224	0.0336591	0.0271554	0.215161	0.999886	0.229258	0.0331283	4.50665e-12	3.62245e-08	RIC8B	12	-0.106059	0.929122	-0.0434012	0.970365	-0.238113	0.847853
ILMN_1663538	0.209502	0.0179047	291.288	11.7009	3.50058e-26	3.55449e-22	0.173661	0.0215191	7.02379e-16	6.76813e-12	0.28357	0.0311397	8.51839e-20	8.34803e-16	CLYBL	13	-0.214115	0.862075	-0.176563	0.884808	-0.293257	0.816057
ILMN_1663541	0.195719	0.0176371	290.211	11.097	4.36698e-24	4.29187e-20	0.176952	0.0209241	2.74687e-17	2.70979e-13	0.235059	0.0324669	4.48792e-13	3.73126e-09	B4GALT7	5	-0.196494	0.872669	-0.177585	0.884182	-0.236346	0.848893
ILMN_1663562	-0.0828603	0.0200945	289.606	-4.12354	4.87848e-05	0.209726	-0.0818162	0.0241565	0.000706834	0.999886	-0.0857253	0.0354112	0.0154841	0.999385	OR2A1,OR2A42	7	0.0963818	1.06909	0.0953949	1.06836	0.0984616	1.07063
ILMN_1663577	-0.00441206	0.0155046	290.057	-0.284566	0.77618	0.999823	-0.0183251	0.0186321	0.32535	0.999886	0.0236616	0.0276094	0.391437	0.999385	S100PBP	1	-0.00108296	0.99925	0.0135602	1.00944	-0.0319438	0.978102
ILMN_1663605	-0.0693419	0.0151371	290.002	-4.58092	6.88246e-06	0.0331803	-0.0646521	0.0179563	0.000317576	0.999886	-0.0808646	0.0282618	0.00421948	0.999385	RNF123	3	0.0954678	1.06841	0.089941	1.06433	0.107116	1.07707
ILMN_1663616	0.0924212	0.0139271	289.72	6.63607	1.58153e-10	1.08382e-06	0.074934	0.0171567	1.25611e-05	0.0802154	0.130025	0.0232048	2.1021e-08	0.000142501	DNAJC7	17	-0.0978741	0.934409	-0.0805759	0.94568	-0.134331	0.911092
ILMN_1663618	-0.316606	0.0190087	290.787	-16.6559	3.34564e-44	3.97663e-40	-0.284222	0.0225631	2.20028e-36	2.53935e-32	-0.38431	0.0340515	1.5363e-29	1.70191e-25	STAT3	17	0.319356	1.24777	0.285656	1.21896	0.39038	1.31074
ILMN_1663627	-0.0987209	0.019842	289.606	-4.97535	1.11872e-06	0.00581961	-0.121895	0.0241276	4.36992e-07	0.00313891	-0.0485507	0.0343908	0.158028	0.999385	ELMO1	7	0.104168	1.07487	0.125805	1.09112	0.0585672	1.04143
ILMN_1663664	0.0924712	0.0112553	290.712	8.21583	7.00889e-15	5.65968e-11	0.0812414	0.0137376	3.34323e-09	2.67459e-05	0.116759	0.0195839	2.49178e-09	1.78312e-05	MRPS10	6	-0.0979912	0.934333	-0.0871007	0.941413	-0.120943	0.919586
ILMN_1663667	0.151294	0.0125828	290.219	12.0239	2.70084e-27	2.78457e-23	0.129261	0.0145357	5.96489e-19	6.04422e-15	0.195393	0.0225073	3.91279e-18	3.70854e-14	FLAD1	1	-0.154046	0.898727	-0.130697	0.91339	-0.203255	0.868589
ILMN_1663699	-0.181772	0.0250827	290.045	-7.24691	3.87462e-12	2.85831e-08	-0.130406	0.0314764	3.42815e-05	0.208774	-0.289338	0.038616	6.7471e-14	5.75595e-10	SLCO3A1	15	0.184918	1.13675	0.132698	1.09634	0.294971	1.22686
ILMN_1663799	0.224546	0.0166729	291.022	13.4677	1.82647e-32	2.0051e-28	0.196009	0.0207934	4.23929e-21	4.4237e-17	0.283639	0.026914	5.72559e-26	6.14986e-22	RPL32	3	-0.220513	0.85826	-0.191429	0.875738	-0.281809	0.822559
ILMN_1663866	0.218074	0.0199395	291.439	10.9368	1.48148e-23	1.44341e-19	0.191537	0.0241754	2.32162e-15	2.21808e-11	0.276213	0.0346633	1.60659e-15	1.43372e-11	TGFBI	5	-0.23141	0.851802	-0.205116	0.867469	-0.286826	0.819704
ILMN_1663893	-0.130565	0.0189254	289.809	-6.89892	3.29524e-11	2.33632e-07	-0.134837	0.0233478	7.68934e-09	6.05074e-05	-0.119889	0.0327431	0.000250732	0.999385	C21orf128	21	0.150483	1.10994	0.152359	1.11139	0.146528	1.1069
ILMN_1663916	-0.273979	0.0174288	290.673	-15.7199	1.00463e-40	1.17692e-36	-0.256156	0.0208712	1.26168e-34	1.44702e-30	-0.311666	0.0310898	1.1872e-23	1.24086e-19	ARHGAP9	12	0.272166	1.20762	0.253486	1.19208	0.311536	1.24103
ILMN_1663954	0.231438	0.0152802	291.093	15.1463	1.29032e-38	1.49289e-34	0.201009	0.0183353	5.76216e-28	6.41617e-24	0.294679	0.026467	8.58763e-29	9.47387e-25	TH1L	20	-0.235593	0.849336	-0.205118	0.867468	-0.299821	0.812353
ILMN_1664010	-0.220608	0.0132227	290.2	-16.684	2.7758e-44	3.30015e-40	-0.182165	0.0161051	1.15681e-29	1.29876e-25	-0.301613	0.0209445	5.13177e-47	6.08269e-43	ELF1	13	0.213638	1.15961	0.17528	1.12918	0.29448	1.22644
ILMN_1664012	-0.254428	0.0158926	291.04	-16.0092	8.24909e-42	9.71413e-38	-0.230008	0.0184787	1.44794e-35	1.66571e-31	-0.307425	0.0295809	2.67727e-25	2.85531e-21	CANT1	17	0.254515	1.19293	0.230802	1.17349	0.30449	1.23498
ILMN_1664016	-0.0153482	0.0098402	290.983	-1.55974	0.119908	0.999823	-0.0133068	0.0116323	0.252642	0.999886	-0.0194405	0.0182153	0.285853	0.999385	ARHGEF18	19	0.0168068	1.01172	0.0142666	1.00994	0.0221602	1.01548
ILMN_1664025	-0.0113557	0.0210297	289.606	-0.539982	0.589624	0.999823	-0.00959509	0.0266175	0.718487	0.999886	-0.0141768	0.0338781	0.675607	0.999385	PXMP4	20	0.0170608	1.0119	0.0146355	1.0102	0.0221721	1.01549
ILMN_1664028	0.1931	0.0152734	290.135	12.6429	1.75269e-29	1.86153e-25	0.180661	0.0172762	1.3576e-25	1.48413e-21	0.217416	0.029526	1.7906e-13	1.50912e-09	CENPB	20	-0.199045	0.871127	-0.18467	0.87985	-0.22934	0.853025
ILMN_1664030	-0.137457	0.017476	289.885	-7.86551	7.32024e-14	5.72076e-10	-0.138245	0.0219443	2.98012e-10	2.48184e-06	-0.135591	0.028781	2.46358e-06	0.0141261	RAB1B	11	0.14311	1.10428	0.143281	1.10441	0.142748	1.10401
ILMN_1664047	-0.322402	0.026809	290.548	-12.0259	2.62544e-27	2.70841e-23	-0.252231	0.0326594	1.13571e-14	1.06814e-10	-0.470872	0.0427921	3.66695e-28	4.02411e-24	CACNA1E	1	0.322701	1.25067	0.253563	1.19215	0.46841	1.38358
ILMN_1664051	0.0855116	0.0183818	289.606	4.65198	5.00678e-06	0.0245032	0.0744856	0.0221367	0.000766001	0.999886	0.11072	0.0325557	0.000671548	0.999385	SEC22C	3	-0.0848826	0.942861	-0.0751418	0.949249	-0.105412	0.92954
ILMN_1664063	0.192081	0.0223691	291.802	8.58693	5.43905e-16	4.52855e-12	0.172386	0.0267822	1.22191e-10	1.03141e-06	0.230747	0.0405889	1.30838e-08	8.98465e-05	FAM129C	19	-0.192458	0.875113	-0.170981	0.888238	-0.237721	0.848084
ILMN_1664094	-0.312874	0.0191456	291.738	-16.3418	4.52092e-43	5.3496e-39	-0.253649	0.0226182	3.46668e-29	3.88338e-25	-0.439051	0.031822	2.65463e-43	3.12051e-39	P2RY13	3	0.312093	1.24151	0.253903	1.19243	0.434731	1.35166
ILMN_1664098	0.118899	0.0174143	289.947	6.82769	5.05704e-11	3.55459e-07	0.0998141	0.0218392	4.86761e-06	0.0322674	0.158665	0.0279995	1.45557e-08	9.96338e-05	FASTK	7	-0.122142	0.918823	-0.102804	0.931222	-0.162897	0.89323
ILMN_1664118	-0.108619	0.0199009	290.013	-5.458	1.03434e-07	0.000592574	-0.0880455	0.0249916	0.000426691	0.999886	-0.151554	0.0316986	1.74334e-06	0.0101445	CADM2	3	0.129973	1.09427	0.107159	1.07711	0.178052	1.13136
ILMN_1664124	-0.129353	0.0234464	289.606	-5.51699	7.65241e-08	0.000443151	-0.0829714	0.0293165	0.00465196	0.999886	-0.227912	0.0378654	1.75507e-09	1.26576e-05	FLJ13224	12	0.162379	1.11913	0.113423	1.08179	0.265555	1.2021
ILMN_1664153	0.0523041	0.014264	289.606	3.66687	0.000292078	0.999823	0.0517257	0.0172987	0.00278838	0.999886	0.0536731	0.0253035	0.0339071	0.999385	SLC30A5	5	-0.0560014	0.961927	-0.0553282	0.962376	-0.0574202	0.960981
ILMN_1664167	0.185351	0.019319	290.463	9.59424	4.08942e-19	3.67598e-15	0.154659	0.0245746	3.10438e-10	2.58378e-06	0.250589	0.0296129	2.62475e-17	2.44023e-13	RPF2	6	-0.193743	0.874334	-0.162189	0.893668	-0.260245	0.834946
ILMN_1664168	0.012027	0.0145968	289.606	0.823948	0.410647	0.999823	0.00901663	0.0179717	0.615871	0.999886	0.0179984	0.0246564	0.465408	0.999385	SLC25A11	17	-0.0143283	0.990118	-0.0108441	0.992512	-0.0216714	0.985091
ILMN_1664175	0.0684511	0.0184668	289.606	3.7067	0.00025154	0.965915	0.0587376	0.0220732	0.00778991	0.999886	0.0900982	0.0335846	0.0073026	0.999385	VAMP4	1	-0.0731855	0.950537	-0.064408	0.956338	-0.0916842	0.938427
ILMN_1664176	0.153662	0.0203737	291.536	7.54219	5.90696e-13	4.48043e-09	0.138108	0.0256029	6.88154e-08	0.000516459	0.188057	0.0331443	1.39606e-08	9.56858e-05	FBLN5	14	-0.152727	0.899548	-0.137456	0.909121	-0.184912	0.879703
ILMN_1664177	0.0902811	0.0173888	289.806	5.19193	3.92466e-07	0.00212874	0.0671337	0.0204118	0.00100555	0.999886	0.137294	0.0302797	5.78241e-06	0.0320172	ATXN7L2	1	-0.0890959	0.940112	-0.0645176	0.956265	-0.140895	0.906956
ILMN_1664186	-0.106256	0.0201309	289.606	-5.27824	2.56215e-07	0.00141277	-0.0903973	0.0247461	0.000259199	0.999886	-0.136926	0.0319501	1.82228e-05	0.0955605	MFN1	3	0.108107	1.07781	0.0899034	1.0643	0.146472	1.10686
ILMN_1664216	-0.00171228	0.0199706	289.606	-0.0857401	0.931732	0.999823	-0.00479796	0.0243409	0.843737	0.999886	0.00853251	0.033836	0.800908	0.999385	NKIRAS1	3	0.00184655	1.00128	0.00315384	1.00219	-0.000908584	0.99937
ILMN_1664231	0.175665	0.0177548	289.887	9.89397	4.47595e-20	4.10221e-16	0.160078	0.0221199	4.59215e-13	4.1614e-09	0.207725	0.0295316	2.00725e-12	1.6327e-08	TIMM23	10	-0.179818	0.882815	-0.162816	0.89328	-0.215649	0.861159
ILMN_1664233	0.105836	0.0145818	290.992	7.25811	3.5893e-12	2.65034e-08	0.0919742	0.0179521	3.00236e-07	0.00217581	0.135109	0.0244766	3.39125e-08	0.000226627	TMC6	17	-0.104257	0.930284	-0.0903041	0.939325	-0.133664	0.911513
ILMN_1664243	0.171716	0.0205228	289.696	8.36711	2.53419e-15	2.07436e-11	0.120546	0.0247035	1.06248e-06	0.00742246	0.279366	0.0334378	6.55396e-17	6.04013e-13	USE1	19	-0.167476	0.890399	-0.116092	0.922684	-0.275768	0.82601
ILMN_1664265	0.17803	0.0196963	291.46	9.03876	2.26437e-17	1.95528e-13	0.157615	0.023796	3.50528e-11	3.01384e-07	0.224932	0.0349089	1.16822e-10	8.88902e-07	EPHA1	7	-0.174992	0.885772	-0.157131	0.896807	-0.212637	0.862959
ILMN_1664283	-0.00440949	0.0204322	289.606	-0.215811	0.829287	0.999823	0.0153787	0.0254472	0.545618	0.999886	-0.0458855	0.0334457	0.170082	0.999385	TPRN	9	0.00729477	1.00507	-0.0133389	0.990797	0.0507809	1.03583
ILMN_1664294	0.0813224	0.0149805	289.606	5.42853	1.20307e-07	0.000685026	0.0553627	0.0182586	0.0024283	0.999886	0.13694	0.0246677	2.83395e-08	0.00019047	LEPRE1	1	-0.0810792	0.94535	-0.0553877	0.962336	-0.135225	0.910528
ILMN_1664303	-0.238386	0.0161712	290.665	-14.7414	4.13736e-37	4.73396e-33	-0.194729	0.0198479	1.00884e-22	1.07502e-18	-0.331319	0.025537	1.71705e-38	1.99624e-34	HTATIP2	11	0.230589	1.17331	0.187393	1.1387	0.321624	1.24974
ILMN_1664323	0.0169985	0.0175629	289.606	0.967864	0.33392	0.999823	-0.004119	0.0211306	0.845447	0.999886	0.0646402	0.0297742	0.0299299	0.999385	MBIP	14	-0.017893	0.987674	0.00159864	1.00111	-0.0589722	0.959948
ILMN_1664330	-0.20202	0.020285	292.508	-9.95907	2.61004e-20	2.40463e-16	-0.181971	0.0258369	1.88069e-12	1.67701e-08	-0.243073	0.0318673	2.39062e-14	2.06765e-10	CEACAM1	19	0.19924	1.14809	0.179509	1.1325	0.240825	1.18167
ILMN_1664369	-0.200337	0.0221375	289.606	-9.04967	2.152e-17	1.85997e-13	-0.158762	0.027758	1.06835e-08	8.34596e-05	-0.287375	0.0341705	4.09871e-17	3.79335e-13	DHTKD1	10	0.194887	1.14463	0.152577	1.11155	0.284056	1.21761
ILMN_1664424	0.105491	0.0163613	289.925	6.44762	4.7373e-10	3.16688e-06	0.079948	0.0197494	5.16318e-05	0.307364	0.160476	0.0290084	3.16513e-08	0.000211937	ZBED5	11	-0.114848	0.92348	-0.0899963	0.939525	-0.167223	0.890555
ILMN_1664434	0.255553	0.0194463	290.978	13.1415	2.76157e-31	2.9963e-27	0.199779	0.0236511	2.99065e-17	2.94729e-13	0.371895	0.0310581	4.85331e-33	5.50268e-29	TCF3	19	-0.258181	0.836142	-0.201633	0.869566	-0.377357	0.769847
ILMN_1664440	0.0508423	0.0141734	290.06	3.58717	0.000392207	0.999823	0.047293	0.0174544	0.00673796	0.999886	0.059168	0.02396	0.0135321	0.999385	TP53BP1	15	-0.0552829	0.962406	-0.0526002	0.964197	-0.0609369	0.958641
ILMN_1664449	0.15522	0.0206654	289.76	7.51112	7.30768e-13	5.52607e-09	0.120839	0.0255991	2.35346e-06	0.0160294	0.227852	0.0336811	1.33319e-11	1.05269e-07	ALG5	13	-0.161002	0.894403	-0.126291	0.916184	-0.234159	0.850181
ILMN_1664464	-0.090182	0.0261317	293.37	-3.45106	0.000640443	0.999823	-0.101601	0.0323531	0.00168734	0.999886	-0.069826	0.043981	0.112368	0.999385	PTGDS	9	0.0978622	1.07019	0.109707	1.07901	0.0728995	1.05183
ILMN_1664466	0.136394	0.0188587	290.345	7.23242	4.23293e-12	3.11882e-08	0.113591	0.024466	3.43683e-06	0.0230783	0.185216	0.0276032	1.94713e-11	1.52927e-07	KLHL9	9	-0.146252	0.903595	-0.123369	0.918041	-0.194478	0.873889
ILMN_1664488	-0.0940456	0.0213397	289.606	-4.40708	1.47738e-05	0.0680525	-0.0617751	0.0265364	0.0199155	0.999886	-0.161084	0.035155	4.60315e-06	0.0256994	WDFY4	10	0.102161	1.07338	0.0687628	1.04882	0.172548	1.12705
ILMN_1664525	-0.24175	0.0214925	291.142	-11.2481	1.29303e-24	1.28281e-20	-0.204305	0.0262545	7.15574e-15	6.76432e-11	-0.323038	0.0363061	5.70496e-19	5.51384e-15	P2RY13	3	0.238007	1.17936	0.201893	1.15021	0.314116	1.24325
ILMN_1664542	-0.0604105	0.0193805	289.816	-3.11707	0.00200997	0.999823	-0.0556486	0.0239515	0.0201586	0.999886	-0.0716863	0.0324749	0.0272835	0.999385	UBE2I	16	0.0643607	1.04562	0.0603428	1.04271	0.0728285	1.05178
ILMN_1664543	-0.308576	0.0266866	294.623	-11.5629	9.49708e-26	9.58256e-22	-0.271395	0.0320994	2.79503e-17	2.75646e-13	-0.400841	0.0490448	3.00943e-16	2.72986e-12	IFIT3	10	0.29596	1.2277	0.265699	1.20222	0.359736	1.28319
ILMN_1664560	-0.11142	0.0142591	290.272	-7.81395	1.02362e-13	7.96584e-10	-0.0905769	0.0189678	1.79436e-06	0.0123685	-0.153121	0.0190053	7.83405e-16	7.05457e-12	DYRK1A	21	0.104309	1.07498	0.0827151	1.05901	0.149818	1.10943
ILMN_1664577	0.0345619	0.0191544	289.606	1.80438	0.0722105	0.999823	0.0322674	0.0239849	0.17852	0.999886	0.0403781	0.0304288	0.184519	0.999385	DLD	7	-0.0413518	0.971744	-0.0384511	0.9737	-0.0474652	0.967635
ILMN_1664583	-0.201041	0.0222345	289.606	-9.04186	2.27535e-17	1.96454e-13	-0.171435	0.0275049	4.57935e-10	3.78758e-06	-0.260291	0.0345868	5.24256e-14	4.48763e-10	TIMP2	17	0.207201	1.15445	0.17515	1.12908	0.274749	1.20978
ILMN_1664608	-0.211601	0.0168316	290.327	-12.5717	3.11724e-29	3.29898e-25	-0.193799	0.0211157	4.39366e-20	4.5202e-16	-0.248852	0.0273221	8.38437e-20	8.2192e-16	INPP5A	10	0.209151	1.15601	0.190541	1.14119	0.248372	1.18787
ILMN_1664614	0.146272	0.0153462	290.655	9.5315	6.46375e-19	5.78377e-15	0.121624	0.0193028	2.96063e-10	2.46591e-06	0.19704	0.0245866	1.10907e-15	9.9417e-12	FAU	11	-0.142732	0.905802	-0.117299	0.921912	-0.196333	0.872766
ILMN_1664631	-0.00599205	0.0248573	289.857	-0.241058	0.80968	0.999823	0.00304007	0.0304792	0.920549	0.999886	-0.0263109	0.0427944	0.538672	0.999385	ADAM28	8	0.00253076	1.00176	-0.00540348	0.996262	0.0192524	1.01343
ILMN_1664641	0.00739549	0.0137058	291.809	0.539589	0.589892	0.999823	0.00134276	0.0175858	0.939137	0.999886	0.0237007	0.0209221	0.257297	0.999385	MED4	13	-0.0141599	0.990233	-0.00925073	0.993608	-0.024506	0.983157
ILMN_1664644	-0.37954	0.0204419	290.745	-18.5668	2.72481e-51	3.3082e-47	-0.3364	0.0248639	1.04492e-41	1.22151e-37	-0.469553	0.0338202	7.94152e-44	9.34399e-40	ATG16L2	11	0.375995	1.29773	0.332372	1.25908	0.467932	1.38313
ILMN_1664682	-0.0675636	0.0179215	289.763	-3.76997	0.000197862	0.774629	-0.0348452	0.0221547	0.115762	0.999886	-0.13659	0.0288947	2.27669e-06	0.0131001	DNA2	10	0.0768104	1.05468	0.0443692	1.03123	0.145181	1.10587
ILMN_1664691	-0.16783	0.0204121	290.038	-8.22209	6.76612e-15	5.46635e-11	-0.154181	0.0263128	4.64191e-09	3.68939e-05	-0.197721	0.0313209	2.74157e-10	2.05426e-06	DAPP1	4	0.161091	1.11813	0.15022	1.10974	0.184004	1.13603
ILMN_1664698	-0.22093	0.0222811	290.055	-9.91555	3.79638e-20	3.48469e-16	-0.155609	0.0270773	9.09164e-09	7.12875e-05	-0.359388	0.035659	6.8788e-24	7.21036e-20	UNC119	17	0.217885	1.16303	0.152953	1.11184	0.354731	1.27875
ILMN_1664706	-0.259934	0.0283333	290.009	-9.17416	8.76637e-18	7.64428e-14	-0.208977	0.0350339	2.44661e-09	1.96781e-05	-0.370741	0.0454178	3.27047e-16	2.96469e-12	HIST2H3D	1	0.254956	1.1933	0.206751	1.15409	0.356548	1.28036
ILMN_1664738	-0.144823	0.0168839	289.664	-8.57758	5.95677e-16	4.95663e-12	-0.0977586	0.0207276	2.40103e-06	0.016339	-0.244538	0.0246053	2.83278e-23	2.94694e-19	C11orf54	11	0.153218	1.11205	0.105649	1.07598	0.25347	1.19207
ILMN_1664750	-0.133371	0.0114855	291.184	-11.6121	7.1546e-26	7.23473e-22	-0.105467	0.0141983	1.10166e-13	1.01419e-09	-0.192683	0.0179602	7.49379e-27	8.12027e-23	TMBIM4	12	0.130686	1.09481	0.103357	1.07427	0.188282	1.13941
ILMN_1664756	-0.10099	0.0125269	290.205	-8.06188	1.98352e-14	1.5773e-10	-0.0824221	0.0156808	1.47039e-07	0.0010853	-0.13992	0.0202398	4.74107e-12	3.80945e-08	KPNA4	3	0.0947596	1.06789	0.076364	1.05436	0.133529	1.09697
ILMN_1664761	0.21667	0.0152771	289.958	14.1827	4.8401e-35	5.4427e-31	0.192837	0.0183169	6.43072e-26	7.04421e-22	0.264918	0.0267622	4.20683e-23	4.35996e-19	TMEM138	11	-0.218391	0.859523	-0.193159	0.874688	-0.271567	0.828419
ILMN_1664772	-0.0198782	0.0167088	290.858	-1.18969	0.23514	0.999823	-0.0100631	0.0201409	0.617331	0.999886	-0.0404494	0.0296757	0.172868	0.999385	ATP2B4	1	0.0162491	1.01133	0.00609886	1.00424	0.0376411	1.02643
ILMN_1664776	0.0208613	0.0149498	290.028	1.39542	0.163957	0.999823	0.0448669	0.0188977	0.0175869	0.999886	-0.0305919	0.0233205	0.189587	0.999385	EFR3A	8	-0.0312274	0.978587	-0.0536942	0.963466	0.0161219	1.01124
ILMN_1664798	0.173184	0.0192013	291.223	9.01943	2.60834e-17	2.24708e-13	0.157105	0.0232798	1.49331e-11	1.29933e-07	0.208589	0.0342436	1.11968e-09	8.15802e-06	GRHPR	9	-0.177338	0.884333	-0.161544	0.894067	-0.210623	0.864164
ILMN_1664802	-0.137841	0.017167	290.518	-8.02939	2.45649e-14	1.94898e-10	-0.101001	0.0211655	1.82447e-06	0.0125652	-0.216449	0.027893	8.494e-15	7.4365e-11	WSB1	17	0.127863	1.09267	0.0920018	1.06585	0.203442	1.15144
ILMN_1664826	-0.161479	0.0143305	290.706	-11.2682	1.11776e-24	1.1105e-20	-0.13206	0.017309	2.35582e-14	2.20104e-10	-0.222907	0.0243573	5.61278e-20	5.52298e-16	FBXO33	14	0.153039	1.11191	0.123532	1.0894	0.215226	1.16089
ILMN_1664828	-0.000852528	0.0201465	291.511	-0.0423164	0.966275	0.999823	-0.00579003	0.0253076	0.819035	0.999886	0.00720537	0.0324804	0.824441	0.999385	APOBEC3H	22	-0.00224322	0.998446	0.00457825	1.00318	-0.0166196	0.988546
ILMN_1664863	-0.152435	0.0196478	290.075	-7.75836	1.47517e-13	1.14149e-09	-0.113984	0.0241543	2.36999e-06	0.0161373	-0.236735	0.0322468	2.11464e-13	1.77757e-09	CTRL	16	0.147897	1.10795	0.112283	1.08094	0.222956	1.16712
ILMN_1664878	0.0137626	0.0239824	292.681	0.573862	0.566502	0.999823	-0.0217916	0.0293785	0.458236	0.999886	0.0963512	0.0390419	0.0135912	0.999385	NLRP2	19	-0.0161635	0.988859	0.0152836	1.01065	-0.0824392	0.944459
ILMN_1664912	0.258021	0.0169293	291.947	15.2411	5.41579e-39	6.28502e-35	0.235129	0.0203735	8.2015e-31	9.25785e-27	0.307791	0.0298376	5.9959e-25	6.36824e-21	IL11RA	9	-0.258188	0.836137	-0.23652	0.84879	-0.303856	0.810085
ILMN_1664920	0.143476	0.0175164	290.491	8.19097	8.30984e-15	6.69108e-11	0.124727	0.0218532	1.14659e-08	8.94456e-05	0.179678	0.027568	7.14341e-11	5.47757e-07	C19orf12	19	-0.149422	0.901612	-0.127276	0.915559	-0.196094	0.87291
ILMN_1664921	-0.0656478	0.010106	289.706	-6.49589	3.5871e-10	2.41376e-06	-0.0446851	0.0127433	0.000453966	0.999886	-0.110416	0.0154298	8.30207e-13	6.83592e-09	PPP6C	9	0.0587451	1.04156	0.0383323	1.02693	0.101766	1.07309
ILMN_1664922	0.132281	0.0193512	290.682	6.83579	4.79747e-11	3.37646e-07	0.0945187	0.0241923	9.34575e-05	0.539343	0.212264	0.0306478	4.33094e-12	3.48294e-08	FLNB	3	-0.129168	0.914358	-0.0915035	0.938544	-0.208549	0.865407
ILMN_1664931	0.0996409	0.0105548	290.105	9.44038	1.27131e-18	1.12955e-14	0.0925987	0.0130895	1.50236e-12	1.34236e-08	0.113279	0.0177717	1.8403e-10	1.38851e-06	GTF2E2	8	-0.10674	0.928684	-0.0980374	0.934303	-0.125081	0.916953
ILMN_1664956	-0.0432807	0.0096855	290.617	-4.46861	1.12923e-05	0.052814	-0.0293797	0.0117353	0.0122965	0.999886	-0.0718331	0.016598	1.5059e-05	0.0797825	SSU72	1	0.0419033	1.02947	0.0275787	1.0193	0.0720929	1.05124
ILMN_1664978	0.0061187	0.0194684	290.428	0.314289	0.753527	0.999823	0.0346047	0.0234579	0.140163	0.999886	-0.0530987	0.0345463	0.124286	0.999385	TJP2	9	-0.00472015	0.996734	-0.0335979	0.976981	0.0561405	1.03968
ILMN_1665004	-0.241083	0.0152617	291.415	-15.7966	4.92476e-41	5.77872e-37	-0.224061	0.019087	8.0487e-32	9.12803e-28	-0.277296	0.024806	5.19203e-29	5.73616e-25	CASC3	17	0.252981	1.19167	0.234252	1.1763	0.292454	1.22472
ILMN_1665049	-0.109708	0.0129994	290.114	-8.43943	1.53682e-15	1.26619e-11	-0.0950566	0.0159606	2.58963e-09	2.08051e-05	-0.140842	0.0218761	1.20903e-10	9.1947e-07	SPG11	15	0.0995899	1.07147	0.0851426	1.06079	0.130038	1.09432
ILMN_1665058	0.0472549	0.0142347	289.606	3.3197	0.00101649	0.999823	0.0316443	0.0177177	0.074094	0.999886	0.0818188	0.0232612	0.00043582	0.999385	TCHP	12	-0.0455472	0.968922	-0.0316591	0.978295	-0.0748168	0.949463
ILMN_1665065	-0.244287	0.0196701	289.704	-12.4192	1.11191e-28	1.16828e-24	-0.214709	0.0239838	3.48318e-19	3.53891e-15	-0.30661	0.0316381	3.28839e-22	3.36304e-18	SERINC3	20	0.246238	1.18611	0.216088	1.16158	0.30978	1.23952
ILMN_1665066	0.177062	0.0139732	290.143	12.6715	1.38548e-29	1.47346e-25	0.152824	0.0171201	4.39233e-19	4.45821e-15	0.22706	0.0232368	1.49099e-22	1.53139e-18	NOA1	4	-0.181273	0.881924	-0.156287	0.897332	-0.233934	0.850313
ILMN_1665095	0.253329	0.0196409	290.761	12.898	2.09061e-30	2.24553e-26	0.22115	0.0230216	7.52782e-22	7.93733e-18	0.319513	0.0363645	1.54429e-18	1.47681e-14	NELF	9	-0.253358	0.838942	-0.219587	0.858811	-0.32453	0.798558
ILMN_1665100	-0.104553	0.0195418	290.089	-5.3502	1.78563e-07	0.000999238	-0.0775416	0.0236226	0.00102882	0.999886	-0.162909	0.0349299	3.10279e-06	0.0176177	PTGS1	9	0.119367	1.08626	0.0926757	1.06635	0.175621	1.12945
ILMN_1665107	0.132121	0.0224708	294.014	5.87968	1.11501e-08	6.88071e-05	0.107137	0.0288355	0.000202835	0.999886	0.184769	0.0344599	8.23675e-08	0.00053753	ITGB1BP1	2	-0.142692	0.905827	-0.116037	0.922719	-0.19887	0.871233
ILMN_1665117	-0.148546	0.0204226	289.794	-7.27359	3.28473e-12	2.43004e-08	-0.134565	0.0248401	6.05198e-08	0.000455714	-0.177273	0.0361152	9.17487e-07	0.00549208	C6orf89	6	0.146147	1.10661	0.132655	1.09631	0.174582	1.12864
ILMN_1665152	0.0137748	0.0241332	290.172	0.570783	0.568588	0.999823	0.000127771	0.0315175	0.996765	0.999886	0.0414066	0.0357574	0.24687	0.999385	FCRL2	1	-0.00766855	0.994699	0.00458274	1.00318	-0.0334885	0.977055
ILMN_1665164	0.0618651	0.0150891	289.606	4.09997	5.37234e-05	0.229399	0.0597059	0.0190849	0.00175738	0.999886	0.065987	0.0245743	0.00724865	0.999385	CTR9	11	-0.063015	0.957262	-0.0606068	0.958861	-0.0680903	0.9539
ILMN_1665205	0.19191	0.0219228	289.908	8.7539	1.7372e-16	1.46637e-12	0.145721	0.026286	2.96187e-08	0.000226138	0.286375	0.0354586	6.67481e-16	6.02001e-12	ZNF260	19	-0.198394	0.87152	-0.149663	0.901461	-0.301096	0.811636
ILMN_1665212	0.10658	0.0141111	289.634	7.55294	5.59594e-13	4.2462e-09	0.113088	0.0165199	7.61621e-12	6.67027e-08	0.0936178	0.0249176	0.000171898	0.792965	EDC4	16	-0.107244	0.92836	-0.114336	0.923808	-0.0922991	0.938027
ILMN_1665217	-0.280087	0.0211649	292.187	-13.2335	1.21356e-31	1.32059e-27	-0.236598	0.025464	1.52194e-20	1.57566e-16	-0.372884	0.0366201	2.3738e-24	2.50246e-20	CEP19	3	0.279526	1.2138	0.235735	1.17751	0.371816	1.29398
ILMN_1665219	0.176618	0.0167412	290.459	10.5499	3.0543e-22	2.91227e-18	0.147318	0.020581	8.19014e-13	7.36949e-09	0.237327	0.027758	1.23238e-17	1.154e-13	LTBP4	19	-0.173834	0.886484	-0.14377	0.905151	-0.237195	0.848394
ILMN_1665235	0.153794	0.0176035	290.593	8.73658	1.94409e-16	1.63886e-12	0.130401	0.0213101	9.40422e-10	7.69547e-06	0.202267	0.030798	5.11567e-11	3.9452e-07	CRTAP	3	-0.161424	0.894142	-0.136637	0.909637	-0.213665	0.862344
ILMN_1665243	0.0541692	0.0181657	289.636	2.98195	0.00310756	0.999823	0.058651	0.0226069	0.00947624	0.999886	0.0461667	0.0300638	0.124631	0.999385	FKBP14	7	-0.0523901	0.964337	-0.0582747	0.960412	-0.0399882	0.972663
ILMN_1665280	0.0669445	0.0113801	290.124	5.88262	1.11118e-08	6.85822e-05	0.0390925	0.0135585	0.0039359	0.999886	0.124786	0.0192412	8.85284e-11	6.76091e-07	SPCS1	3	-0.0723116	0.951113	-0.0437443	0.970134	-0.132518	0.912238
ILMN_1665289	0.0747326	0.0204921	289.606	3.64691	0.00031463	0.999823	0.0795505	0.0247363	0.00130016	0.999886	0.0666448	0.0362059	0.0656631	0.999385	C17orf101	17	-0.074233	0.949847	-0.080495	0.945733	-0.0610355	0.958576
ILMN_1665291	0.030687	0.0112925	291.424	2.71746	0.00697235	0.999823	0.0354664	0.0142581	0.012866	0.999886	0.0185528	0.0182337	0.308916	0.999385	NUB1	7	-0.0337925	0.976849	-0.036357	0.975114	-0.0283876	0.980516
ILMN_1665300	-0.0529969	0.0140815	289.606	-3.76357	0.00020277	0.793237	-0.0482533	0.0172622	0.00518479	0.999886	-0.0618358	0.0243652	0.0111527	0.999385	TRMT1L	1	0.0481661	1.03395	0.0432257	1.03042	0.0585781	1.04144
ILMN_1665331	0.115686	0.0178277	290.842	6.48914	3.71075e-10	2.49548e-06	0.119192	0.0218941	5.2091e-08	0.0003936	0.111161	0.0304251	0.000258599	0.999385	AMT	3	-0.115505	0.923059	-0.121099	0.919487	-0.103714	0.930634
ILMN_1665335	0.0187903	0.0182022	289.606	1.0323	0.302791	0.999823	0.0269874	0.0220646	0.221288	0.999886	0.00235904	0.0323954	0.941949	0.999385	DIABLO	12	-0.0168321	0.988401	-0.0254027	0.982546	0.00123079	1.00085
ILMN_1665357	-0.0424558	0.0180374	289.616	-2.35376	0.0192526	0.999823	-0.0336	0.0229259	0.14276	0.999886	-0.0619831	0.0247362	0.0122188	0.999385	EPS15	1	0.0309523	1.02169	0.0235692	1.01647	0.0465125	1.03277
ILMN_1665384	-0.262658	0.0190864	290.514	-13.7615	1.6104e-33	1.78626e-29	-0.229909	0.0233829	8.16968e-23	8.71623e-19	-0.329341	0.0320359	8.63909e-25	9.1583e-21	SH3BP5L	1	0.264525	1.20124	0.230157	1.17296	0.336955	1.26309
ILMN_1665423	0.0303956	0.0101422	289.742	2.99693	0.00296318	0.999823	0.0366517	0.012461	0.00326813	0.999886	0.0168319	0.0174691	0.335283	0.999385	ZFP91	11	-0.0363826	0.975097	-0.0422	0.971173	-0.0241221	0.983419
ILMN_1665428	-0.0177705	0.0140974	290.845	-1.26056	0.208479	0.999823	0.0279247	0.0164868	0.0903104	0.999886	-0.11577	0.0240668	1.50641e-06	0.008814	GSDMD	8	0.0149118	1.01039	-0.028808	0.98023	0.107053	1.07703
ILMN_1665455	0.000365368	0.0170354	289.663	0.0214476	0.982903	0.999823	0.0187813	0.0205882	0.361644	0.999886	-0.0393765	0.0304078	0.195338	0.999385	DCUN1D3	16	-0.00172166	0.998807	-0.0192174	0.986768	0.035151	1.02466
ILMN_1665457	-0.291385	0.0326178	292.271	-8.93332	4.74398e-17	4.05943e-13	-0.284341	0.0399938	1.16353e-12	1.04206e-08	-0.306314	0.056906	7.33355e-08	0.000479834	CLEC4C	12	0.290004	1.22264	0.282958	1.21669	0.304854	1.23529
ILMN_1665483	0.148989	0.0190743	290.09	7.81095	1.04566e-13	8.13419e-10	0.12016	0.0234697	3.05911e-07	0.0022154	0.210828	0.032275	6.47874e-11	4.97438e-07	KIAA0020	9	-0.156713	0.897066	-0.127709	0.915284	-0.21784	0.859852
ILMN_1665508	-0.117872	0.0194961	289.606	-6.04594	4.56831e-09	2.88672e-05	-0.0841465	0.0242414	0.000518154	0.999886	-0.186556	0.0299779	4.87359e-10	3.61425e-06	C10orf12	10	0.124771	1.09033	0.0888189	1.0635	0.200541	1.14913
ILMN_1665526	0.218263	0.0156509	290.655	13.9458	3.40762e-34	3.80597e-30	0.193013	0.0185965	3.08953e-25	3.36543e-21	0.270157	0.0281087	7.17511e-22	7.29708e-18	TCEA2	20	-0.216098	0.860891	-0.190228	0.876467	-0.270619	0.828964
ILMN_1665554	0.0240935	0.0114155	289.808	2.11059	0.0356639	0.999823	0.00495029	0.0139022	0.721781	0.999886	0.0627769	0.0195251	0.00130357	0.999385	BRF2	8	-0.0173484	0.988047	0.00216668	1.0015	-0.058477	0.960277
ILMN_1665557	-0.31998	0.0207603	290.025	-15.4131	1.44221e-39	1.67888e-35	-0.258225	0.0259707	2.70655e-23	2.90332e-19	-0.450232	0.0300839	1.22687e-50	1.45998e-46	USP15	12	0.314023	1.24317	0.252124	1.19096	0.444475	1.36082
ILMN_1665559	0.0823619	0.0160449	289.953	5.13321	5.22916e-07	0.00280649	0.0691847	0.0203994	0.000695087	0.999886	0.108022	0.0250706	1.6422e-05	0.0865931	CDK2	12	-0.083112	0.944019	-0.0683008	0.953761	-0.114327	0.923813
ILMN_1665571	0.100337	0.0212055	289.833	4.73164	3.48534e-06	0.0173291	0.0680353	0.025575	0.00780871	0.999886	0.170677	0.0372046	4.48505e-06	0.0250535	FLJ33630	5	-0.100778	0.93253	-0.0698543	0.952734	-0.165952	0.89134
ILMN_1665583	0.049464	0.0171844	290.043	2.87843	0.00429385	0.999823	0.0280538	0.021133	0.184347	0.999886	0.0955077	0.0290092	0.000993638	0.999385	TUBB	6	-0.0480258	0.967259	-0.0268544	0.981558	-0.092645	0.937802
ILMN_1665601	0.0791423	0.017438	289.606	4.53849	8.314e-06	0.0396412	0.0803154	0.0205338	9.17693e-05	0.530794	0.0790091	0.0308503	0.0104356	0.999385	THAP4	2	-0.0774032	0.947762	-0.0797827	0.9462	-0.0723884	0.951062
ILMN_1665655	0.0478178	0.0179768	289.746	2.65996	0.00825008	0.999823	0.0529083	0.0217684	0.0150774	0.999886	0.0384777	0.0323178	0.23381	0.999385	CTDSPL2	15	-0.0443297	0.96974	-0.050535	0.965578	-0.031252	0.978571
ILMN_1665686	-0.0843307	0.020359	289.606	-4.14218	4.51879e-05	0.195031	-0.0673431	0.024992	0.00704768	0.999886	-0.120435	0.0351301	0.000607481	0.999385	PIEZO2	18	0.101697	1.07303	0.0839292	1.0599	0.139143	1.10125
ILMN_1665696	-0.0763193	0.0150623	289.931	-5.06691	7.21151e-07	0.00382138	-0.0614351	0.0175641	0.000469167	0.999886	-0.110002	0.0282155	9.67401e-05	0.462611	EFNA4	1	0.0929159	1.06652	0.0790513	1.05632	0.122136	1.08834
ILMN_1665730	0.0706562	0.0221655	289.795	3.18766	0.00159118	0.999823	0.054731	0.0274898	0.0464858	0.999886	0.10313	0.0371266	0.00547314	0.999385	ABCB10	1	-0.0776728	0.947585	-0.0602887	0.959072	-0.11431	0.923824
ILMN_1665736	0.172022	0.0170655	290.132	10.0801	1.10216e-20	1.02313e-16	0.149631	0.021929	8.8871e-12	7.77355e-08	0.219386	0.0255879	1.0012e-17	9.40028e-14	SENP3-EIF4A1,EIF4A1	17	-0.177271	0.884374	-0.154293	0.898572	-0.225696	0.855182
ILMN_1665737	-0.115585	0.0173298	289.759	-6.66973	1.29658e-10	8.92958e-07	-0.091221	0.0215064	2.21949e-05	0.138067	-0.166033	0.0281511	3.68131e-09	2.61152e-05	UFD1L	22	0.116056	1.08377	0.0909927	1.0651	0.168878	1.12418
ILMN_1665738	-0.152923	0.0216978	289.606	-7.04787	1.33216e-11	9.61683e-08	-0.103384	0.0280039	0.000222698	0.999886	-0.255316	0.0295231	5.24062e-18	4.9482e-14	FLI1	11	0.144213	1.10513	0.0936534	1.06707	0.25077	1.18984
ILMN_1665761	0.373229	0.0200926	291.498	18.5755	2.31081e-51	2.80625e-47	0.325493	0.0236864	5.70857e-43	6.68645e-39	0.475678	0.0356045	1.0349e-40	1.21001e-36	BCL11B	14	-0.377164	0.76995	-0.330389	0.795322	-0.475742	0.719097
ILMN_1665797	0.203339	0.0159686	290.007	12.7336	8.36947e-30	8.93273e-26	0.166394	0.018918	1.42341e-18	1.43422e-14	0.280483	0.027506	2.04156e-24	2.15426e-20	CSE1L	20	-0.209618	0.864766	-0.172283	0.887437	-0.288302	0.818865
ILMN_1665823	0.190535	0.0234936	290.815	8.1101	1.42739e-14	1.14106e-10	0.144884	0.0283191	3.11895e-07	0.00225718	0.285898	0.0406554	2.03258e-12	1.65249e-08	TPT1	13	-0.188147	0.877732	-0.142195	0.906139	-0.284991	0.820747
ILMN_1665831	-0.0961285	0.0129289	289.977	-7.43515	1.18402e-12	8.89908e-09	-0.114231	0.0158091	4.98629e-13	4.51508e-09	-0.0580838	0.0220307	0.00837673	0.999385	CLPTM1	19	0.101736	1.07306	0.119449	1.08632	0.0644069	1.04565
ILMN_1665859	-0.234994	0.0168792	291.087	-13.9221	4.05677e-34	4.52695e-30	-0.205735	0.0202486	2.97682e-24	3.21764e-20	-0.294311	0.0299423	8.42117e-23	8.6856e-19	RAB27A	15	0.229383	1.17233	0.198688	1.14765	0.294074	1.2261
ILMN_1665871	0.120671	0.0181019	289.777	6.66619	1.32391e-10	9.11246e-07	0.0941158	0.0219268	1.76847e-05	0.111166	0.176881	0.0313039	1.60026e-08	0.000109234	ANGEL1	14	-0.12267	0.918486	-0.0964729	0.935317	-0.177882	0.884
ILMN_1665877	-0.399258	0.0192158	291.274	-20.7776	1.9017e-59	2.33548e-55	-0.357114	0.0233817	1.15273e-52	1.36356e-48	-0.48866	0.0318911	5.38675e-53	6.42478e-49	RNF149	2	0.398115	1.31778	0.355958	1.27984	0.486961	1.40149
ILMN_1665887	0.249916	0.0165013	290.37	15.1452	1.37118e-38	1.58632e-34	0.21004	0.0193347	1.72306e-27	1.91225e-23	0.33175	0.0289666	2.27606e-30	2.53713e-26	WDR61	15	-0.257513	0.836529	-0.215801	0.861068	-0.345422	0.787078
ILMN_1665909	-0.180749	0.0138142	290.695	-13.0843	4.49655e-31	4.86617e-27	-0.146736	0.0157877	1.48198e-20	1.53474e-16	-0.252275	0.0257374	1.10503e-22	1.13751e-18	LASP1	17	0.180725	1.13345	0.145994	1.10649	0.253921	1.19244
ILMN_1665943	0.28616	0.0172671	291.148	16.5725	6.60645e-44	7.84384e-40	0.257126	0.0204113	2.18688e-36	2.52409e-32	0.347746	0.0312033	7.61487e-29	8.40377e-25	MAP4K1	19	-0.288624	0.818683	-0.259797	0.835206	-0.349377	0.784923
ILMN_1665945	0.00813984	0.0132659	289.996	0.613593	0.539965	0.999823	0.013879	0.0167379	0.406992	0.999886	-0.00429308	0.0216795	0.843026	0.999385	ACBD3	1	-0.0162941	0.988769	-0.0213568	0.985306	-0.00562444	0.996109
ILMN_1665964	-0.503798	0.0224504	291.054	-22.4405	1.95061e-65	2.40724e-61	-0.447564	0.0263653	1.24622e-64	1.48438e-60	-0.622575	0.0393841	2.75127e-56	3.28584e-52	GAB2	11	0.502878	1.41704	0.446793	1.36301	0.621079	1.53803
ILMN_1665982	0.00396432	0.0204477	289.815	0.193876	0.846409	0.999823	0.00534461	0.0259334	0.836721	0.999886	0.00241142	0.0316141	0.939199	0.999385	AKTIP	16	-0.0103567	0.992847	-0.0127458	0.991204	-0.00532156	0.996318
ILMN_1666004	0.0442383	0.0159309	289.606	2.77689	0.0058461	0.999823	0.0229669	0.0197063	0.243833	0.999886	0.0895451	0.0263512	0.000678439	0.999385	WASL	7	-0.0492888	0.966413	-0.0278063	0.980911	-0.0945637	0.936555
ILMN_1666019	-0.0483294	0.0179978	289.84	-2.68529	0.00766415	0.999823	-0.0388629	0.0211755	0.0664644	0.999886	-0.0685016	0.0334824	0.0407664	0.999385	ADNP	20	0.0459093	1.03233	0.0360112	1.02528	0.0667697	1.04737
ILMN_1666049	-0.150032	0.0171076	291.354	-8.76991	1.52356e-16	1.28726e-12	-0.114872	0.020025	9.66992e-09	7.57348e-05	-0.223036	0.0311533	8.10917e-13	6.67791e-09	NUP214	9	0.144375	1.10525	0.108608	1.07819	0.219757	1.16454
ILMN_1666050	0.0704776	0.0139237	290.053	5.06172	7.39286e-07	0.00391378	0.0364117	0.0166181	0.0284456	0.999886	0.140656	0.0237592	3.21757e-09	2.29026e-05	TMUB1	7	-0.0716973	0.951518	-0.0365836	0.974961	-0.1457	0.90394
ILMN_1666082	-0.0548423	0.0216348	289.606	-2.53492	0.0117739	0.999823	-0.0509336	0.0268875	0.058182	0.999886	-0.0648441	0.0326627	0.0471149	0.999385	HEATR3	16	0.0526067	1.03714	0.050264	1.03545	0.0575441	1.04069
ILMN_1666089	0.103399	0.0199259	292.71	5.18918	3.95442e-07	0.00214448	0.104589	0.0248818	2.62877e-05	0.162143	0.102547	0.0330064	0.00189078	0.999385	OLIG1	21	-0.111309	0.925748	-0.113618	0.924268	-0.106443	0.928875
ILMN_1666122	0.0228836	0.0193758	289.606	1.18104	0.238556	0.999823	0.0467002	0.0237026	0.0488087	0.999886	-0.0259749	0.0336165	0.43971	0.999385	HEG1	3	-0.0184587	0.987287	-0.0434417	0.970337	0.0341935	1.02398
ILMN_1666173	-0.0665852	0.0192114	289.606	-3.46593	0.000608436	0.999823	-0.0419119	0.0242279	0.0836483	0.999886	-0.116529	0.0306902	0.000146485	0.682766	TCF20	22	0.07195	1.05114	0.0452866	1.03189	0.128144	1.09289
ILMN_1666178	0.088293	0.0232071	290.496	3.80457	0.000173209	0.683309	0.155122	0.0263999	4.20651e-09	3.35217e-05	-0.042275	0.0383794	0.270678	0.999385	TP53I13	17	-0.0903578	0.93929	-0.16467	0.892132	0.0662582	1.047
ILMN_1666192	0.166814	0.0127639	292.1	13.0691	4.77523e-31	5.16393e-27	0.147893	0.0159901	2.26418e-20	2.33912e-16	0.207057	0.0204518	4.31725e-24	4.537e-20	DCTN5	16	-0.167854	0.890166	-0.149069	0.901832	-0.207442	0.866071
ILMN_1666206	0.187841	0.0142378	293.222	13.1931	1.61685e-31	1.75801e-27	0.16548	0.0171271	4.3783e-22	4.62854e-18	0.235967	0.0243692	3.56077e-22	3.63982e-18	GSDMB	17	-0.190869	0.876078	-0.168876	0.889535	-0.237218	0.848379
ILMN_1666208	0.0597669	0.0131299	290.379	4.55198	7.82387e-06	0.037445	0.0532517	0.0167717	0.00149789	0.999886	0.0729997	0.0206322	0.000402945	0.999385	MIS18BP1	14	-0.0735996	0.950264	-0.0659317	0.955328	-0.0897601	0.939679
ILMN_1666258	0.0696274	0.0167144	289.667	4.16571	4.10052e-05	0.178086	0.0775094	0.0196172	7.7791e-05	0.453522	0.0532151	0.0301967	0.078022	0.999385	AMFR	16	-0.0586695	0.960149	-0.067973	0.953977	-0.039062	0.973288
ILMN_1666269	-0.0245199	0.0186038	291.095	-1.31801	0.188538	0.999823	-0.0086995	0.0222851	0.696261	0.999886	-0.0598426	0.0337076	0.0758411	0.999385	CTSZ	20	0.0179695	1.01253	0.0037159	1.00258	0.0480094	1.03384
ILMN_1666306	-0.0377287	0.0177641	291.329	-2.12387	0.0345232	0.999823	-0.0154981	0.022419	0.489381	0.999886	-0.0869642	0.0283746	0.00217769	0.999385	SRRD	22	0.07457	1.05305	0.0509174	1.03592	0.124418	1.09007
ILMN_1666364	0.073771	0.0169256	290.596	4.35853	1.81879e-05	0.082864	0.100914	0.0203576	7.15558e-07	0.0050683	0.0165237	0.0294961	0.575345	0.999385	COQ10A	12	-0.0789125	0.946771	-0.105224	0.929661	-0.0234609	0.98387
ILMN_1666372	0.166053	0.0126661	290.515	13.11	3.66332e-31	3.96847e-27	0.138854	0.0159617	3.34166e-18	3.34433e-14	0.222781	0.0192815	7.0383e-31	7.87234e-27	ATP5H	17	-0.171379	0.887993	-0.14313	0.905552	-0.230915	0.852094
ILMN_1666376	-0.117144	0.0142028	290.338	-8.24796	5.66101e-15	4.58711e-11	-0.0906453	0.0182199	6.52224e-07	0.00463079	-0.173474	0.0208688	9.36516e-17	8.60097e-13	TRIM56	7	0.113976	1.08221	0.087932	1.06285	0.168866	1.12417
ILMN_1666380	-0.107391	0.020189	289.606	-5.3193	2.08743e-07	0.00116061	-0.08246	0.0241048	0.000624159	0.999886	-0.159701	0.036858	1.47171e-05	0.0780592	STARD13	13	0.123333	1.08925	0.0975302	1.06994	0.177714	1.13109
ILMN_1666384	0.0216147	0.014263	289.606	1.51544	0.130751	0.999823	0.0248502	0.0176375	0.158854	0.999886	0.0144664	0.0234976	0.538124	0.999385	BZW1	2	-0.0329697	0.977406	-0.0356495	0.975592	-0.0273219	0.98124
ILMN_1666385	-0.0252649	0.0108301	290.593	-2.33283	0.0203394	0.999823	-0.0120536	0.0130309	0.354965	0.999886	-0.0530562	0.0190899	0.00544786	0.999385	CALM3	19	0.031141	1.02182	0.0175698	1.01225	0.0597426	1.04228
ILMN_1666399	0.19123	0.0119866	290.591	15.9536	1.37607e-41	1.61922e-37	0.170412	0.0144091	2.84162e-32	3.22951e-28	0.235919	0.021001	2.78633e-29	3.08196e-25	RING1	6	-0.197737	0.871917	-0.176878	0.884615	-0.241696	0.845751
ILMN_1666409	0.183511	0.0132577	290.438	13.8418	8.25303e-34	9.18562e-30	0.18213	0.0162773	4.60445e-29	5.15422e-25	0.184322	0.0230166	1.16358e-15	1.0421e-11	PSMB6	17	-0.187832	0.877924	-0.184365	0.880036	-0.19514	0.873488
ILMN_1666444	-0.175056	0.0121097	290.493	-14.4558	4.68449e-36	5.3183e-32	-0.163978	0.0143073	2.0684e-30	2.33046e-26	-0.198116	0.0223716	8.31652e-19	8.0163e-15	RBMS1	2	0.173281	1.12762	0.161656	1.11857	0.197781	1.14693
ILMN_1666449	0.0252125	0.0220003	289.606	1.146	0.25274	0.999823	0.0277706	0.027403	0.310862	0.999886	0.0217184	0.0363662	0.550365	0.999385	FAM134C	17	-0.0200601	0.986192	-0.0251412	0.982724	-0.00935158	0.993539
ILMN_1666453	-0.142281	0.0217896	290.263	-6.52976	2.9387e-10	1.98832e-06	-0.0872699	0.027463	0.00148438	0.999886	-0.259661	0.0321314	6.41233e-16	5.78521e-12	STK3	8	0.131778	1.09564	0.0790728	1.05634	0.242855	1.18333
ILMN_1666471	0.188317	0.021554	291.241	8.73701	1.92205e-16	1.62048e-12	0.184788	0.0262799	2.04251e-12	1.81906e-08	0.194656	0.0382117	3.50318e-07	0.00217337	UQCRQ	5	-0.194194	0.874061	-0.18883	0.877317	-0.205499	0.867239
ILMN_1666482	-0.120302	0.0151279	289.917	-7.95231	4.12463e-14	3.24815e-10	-0.113445	0.0187041	1.31727e-09	1.07121e-05	-0.134664	0.0256515	1.52308e-07	0.000971728	SP2	17	0.123635	1.08948	0.115871	1.08363	0.139998	1.1019
ILMN_1666494	-0.184419	0.0171146	290.192	-10.7755	5.37768e-23	5.19215e-19	-0.146851	0.0211194	3.56648e-12	3.15384e-08	-0.264299	0.0270581	1.54715e-22	1.58861e-18	CRK	17	0.186852	1.13828	0.149532	1.10921	0.265505	1.20206
ILMN_1666512	-0.072321	0.0112326	290.499	-6.4385	4.98025e-10	3.32233e-06	-0.0597219	0.0139393	1.83214e-05	0.114894	-0.0990145	0.0186617	1.12208e-07	0.000724413	SKIV2L	6	0.0732746	1.0521	0.0602524	1.04265	0.100719	1.07231
ILMN_1666545	-0.0713394	0.020125	289.67	-3.54482	0.000457921	0.999823	-0.0518315	0.0243216	0.033082	0.999886	-0.110192	0.0351702	0.00172974	0.999385	GCNT1	9	0.066537	1.0472	0.0459429	1.03236	0.109939	1.07918
ILMN_1666546	0.121668	0.0207363	290.456	5.86738	1.20511e-08	7.42349e-05	0.0789753	0.0261219	0.0025	0.999886	0.208674	0.0314694	3.33359e-11	2.5942e-07	DUSP14	17	-0.110738	0.926114	-0.0673385	0.954397	-0.202204	0.869221
ILMN_1666552	0.0244467	0.0211694	289.606	1.15482	0.249118	0.999823	-0.000161627	0.0262297	0.995083	0.999886	0.0793808	0.0350127	0.023378	0.999385	ZNF75A	16	-0.0243455	0.983267	-0.00172871	0.998802	-0.0720111	0.951311
ILMN_1666564	0.12088	0.0139476	290.043	8.66673	3.19016e-16	2.67271e-12	0.108867	0.0164961	4.12422e-11	3.53652e-07	0.144459	0.0257427	2.00399e-08	0.000136011	SUMO2	17	-0.123547	0.917928	-0.110259	0.926422	-0.151553	0.900281
ILMN_1666594	0.0612539	0.0157112	291.181	3.89873	0.000120085	0.4831	0.0457262	0.0187579	0.0147808	0.999886	0.0924023	0.0285694	0.00121937	0.999385	IRF8	16	-0.0681219	0.953879	-0.0510626	0.965225	-0.104075	0.930401
ILMN_1666597	-0.0385063	0.0103849	289.715	-3.70792	0.000250372	0.961677	-0.0310097	0.0125862	0.0137482	0.999886	-0.053802	0.0177177	0.00239244	0.999385	PI4KB	1	0.038035	1.02671	0.0299083	1.02095	0.0551622	1.03898
ILMN_1666609	-0.0663621	0.019188	290.053	-3.45853	0.000624592	0.999823	-0.0687065	0.0231831	0.00304016	0.999886	-0.0578928	0.0337575	0.086352	0.999385	USP22	17	0.0719801	1.05116	0.0706903	1.05022	0.0746985	1.05314
ILMN_1666624	-0.104279	0.0207802	289.606	-5.0182	9.11898e-07	0.00479111	-0.0891394	0.0244174	0.000261583	0.999886	-0.136691	0.0385563	0.000392254	0.999385	RABL2A	2	0.120878	1.0874	0.105727	1.07604	0.152809	1.11173
ILMN_1666632	0.0967513	0.0121667	290.424	7.95213	4.10985e-14	3.23733e-10	0.0823203	0.0149629	3.76315e-08	0.000286187	0.128044	0.0204723	3.98796e-10	2.96665e-06	VPS52	6	-0.0939111	0.936979	-0.0805778	0.945679	-0.122011	0.918906
ILMN_1666634	0.124996	0.0185969	289.708	6.72134	9.55395e-11	6.61707e-07	0.11141	0.0223912	6.50378e-07	0.00461834	0.154622	0.0323016	1.69437e-06	0.00987819	FAF1	1	-0.125853	0.916462	-0.112145	0.925212	-0.154743	0.898292
ILMN_1666635	0.213925	0.0153498	290.899	13.9367	3.62646e-34	4.04858e-30	0.187124	0.0188546	3.25616e-23	3.48897e-19	0.268814	0.0258566	2.57654e-25	2.74865e-21	RPS14	5	-0.206895	0.8664	-0.179331	0.883112	-0.264987	0.832206
ILMN_1666665	-0.0871489	0.0202181	289.606	-4.31044	2.23557e-05	0.100891	-0.0759256	0.0242583	0.00174873	0.999886	-0.112418	0.0363192	0.00196619	0.999385	COL23A1	5	0.104818	1.07536	0.094035	1.06735	0.127544	1.09243
ILMN_1666670	0.101989	0.0170547	290.97	5.98013	6.52386e-09	4.09177e-05	0.0921656	0.0217001	2.16416e-05	0.134827	0.123228	0.0269844	4.95596e-06	0.0276096	RBX1	22	-0.0895734	0.939801	-0.0802669	0.945883	-0.109187	0.92711
ILMN_1666713	-0.0312729	0.016981	289.891	-1.84164	0.0665489	0.999823	-0.0161566	0.0220638	0.464007	0.999886	-0.0613779	0.024762	0.0131857	0.999385	LYPLA1	8	0.0290572	1.02035	0.0131566	1.00916	0.0625681	1.04432
ILMN_1666727	-0.185757	0.0131362	290.616	-14.1408	6.625e-35	7.44054e-31	-0.159135	0.0156381	2.53488e-24	2.74147e-20	-0.241219	0.0229946	9.57689e-26	1.0269e-21	ZNF586	19	0.184287	1.13626	0.157273	1.11518	0.241218	1.18199
ILMN_1666733	-0.0408333	0.0259609	290.47	-1.57288	0.116836	0.999823	-0.0397184	0.029973	0.185125	0.999886	-0.0436153	0.0506619	0.389288	0.999385	IL8	4	0.0444914	1.03132	0.0435973	1.03068	0.0463759	1.03267
ILMN_1666739	0.106099	0.0150769	289.868	7.03718	1.42008e-11	1.02416e-07	0.101166	0.018881	8.41123e-08	0.000627898	0.115081	0.0238501	1.39887e-06	0.00821276	RBM15	1	-0.11355	0.924311	-0.107277	0.928339	-0.126773	0.915878
ILMN_1666761	0.0881764	0.0105229	290.24	8.37951	2.31396e-15	1.89699e-11	0.082898	0.0129425	1.50251e-10	1.26271e-06	0.0992332	0.0182717	5.60416e-08	0.000369202	PPP2R5E	14	-0.0943841	0.936672	-0.088728	0.940352	-0.106305	0.928965
ILMN_1666819	-0.08107	0.0179554	290.267	-4.51508	9.21222e-06	0.0436659	-0.0663221	0.0227234	0.00351529	0.999886	-0.112805	0.0287746	8.84346e-05	0.425105	PHLDB1	11	0.119418	1.0863	0.102402	1.07356	0.15528	1.11364
ILMN_1666827	-0.0287406	0.0192635	289.606	-1.49198	0.136794	0.999823	-0.0228151	0.0232179	0.325779	0.999886	-0.0414674	0.0339399	0.221787	0.999385	C4orf41	4	0.0257375	1.018	0.0212136	1.01481	0.0352719	1.02475
ILMN_1666902	0.123858	0.0185042	292.176	6.69352	1.11262e-10	7.68817e-07	0.114401	0.0222698	2.79057e-07	0.00202651	0.143895	0.0333305	1.58019e-05	0.0834342	GPR114	16	-0.125378	0.916764	-0.115639	0.922973	-0.145902	0.903814
ILMN_1666924	-0.229382	0.0183844	290.531	-12.477	6.71116e-29	7.06953e-25	-0.192175	0.0217335	9.37449e-19	9.47011e-15	-0.309681	0.0327941	3.61595e-21	3.63837e-17	PINK1	1	0.24786	1.18744	0.209665	1.15642	0.328359	1.25558
ILMN_1666932	-0.228784	0.0169934	292.659	-13.4631	1.74785e-32	1.91914e-28	-0.188439	0.0207468	1.05809e-19	1.08337e-15	-0.315227	0.0279239	1.49063e-29	1.65162e-25	FCGR2A	1	0.234763	1.17671	0.193884	1.14384	0.320915	1.24912
ILMN_1666933	-0.014623	0.0094403	289.883	-1.549	0.122473	0.999823	-0.00993765	0.0118338	0.401038	0.999886	-0.0241692	0.0156554	0.12263	0.999385	ASH2L	8	0.0117304	1.00816	0.00713544	1.00496	0.0214145	1.01495
ILMN_1666967	0.0585158	0.0189198	289.659	3.09283	0.00217597	0.999823	0.070709	0.0226869	0.00182866	0.999886	0.0337113	0.0335482	0.314964	0.999385	BRP44L	6	-0.0635673	0.956895	-0.0757885	0.948823	-0.0378109	0.974132
ILMN_1666976	0.117614	0.0134522	290.6	8.74316	1.85632e-16	1.56543e-12	0.114998	0.0159312	5.26001e-13	4.75873e-09	0.124518	0.0251304	7.23786e-07	0.00437601	PLD3	19	-0.119292	0.920639	-0.117015	0.922093	-0.124091	0.917582
ILMN_1667016	0.171119	0.0177914	289.774	9.61807	3.4736e-19	3.12728e-15	0.129392	0.0212113	1.05971e-09	8.65362e-06	0.258624	0.0295685	2.19891e-18	2.0949e-14	FAF1	1	-0.177154	0.884446	-0.134232	0.911155	-0.267614	0.830692
ILMN_1667022	0.271151	0.0182212	292.549	14.881	1.11496e-37	1.2812e-33	0.265434	0.0225422	5.25183e-32	5.96083e-28	0.290039	0.0308201	4.92838e-21	4.94661e-17	PASK	2	-0.262829	0.833452	-0.261445	0.834252	-0.265747	0.831768
ILMN_1667030	-0.00110044	0.0112095	290.604	-0.0981702	0.921865	0.999823	0.0188878	0.013733	0.16902	0.999886	-0.0431105	0.0187487	0.021483	0.999385	HSBP1	16	-0.00114024	0.99921	-0.0208433	0.985656	0.0403845	1.02839
ILMN_1667034	0.100586	0.0134982	294.272	7.45183	1.03144e-12	7.7585e-09	0.103648	0.016294	2.00324e-10	1.67831e-06	0.0966948	0.0245572	8.23237e-05	0.397623	PDPR	16	-0.102756	0.931252	-0.107448	0.928229	-0.0928675	0.937657
ILMN_1667043	0.00493648	0.00896333	290.26	0.550742	0.582234	0.999823	-0.00704637	0.0109323	0.519223	0.999886	0.0299054	0.0153986	0.0521269	0.999385	EIF4A3	17	-0.0108596	0.992501	0.00146155	1.00101	-0.0368267	0.974797
ILMN_1667068	-0.239388	0.0165125	290.158	-14.4974	3.36899e-36	3.82818e-32	-0.21771	0.0202453	5.70036e-27	6.3006e-23	-0.286392	0.0283877	6.20545e-24	6.5089e-20	ZC3HAV1	7	0.232857	1.17516	0.212531	1.15872	0.275695	1.21058
ILMN_1667081	0.266285	0.0172449	290.841	15.4414	1.06584e-39	1.2417e-35	0.22381	0.0208182	5.88253e-27	6.50019e-23	0.356942	0.0280926	5.48417e-37	6.34409e-33	CCND2	12	-0.270272	0.829163	-0.228793	0.853349	-0.35769	0.780413
ILMN_1667086	0.0854366	0.0117247	290.131	7.28691	3.01463e-12	2.23294e-08	0.0585349	0.0141569	3.55368e-05	0.21617	0.14279	0.0191793	9.69354e-14	8.23466e-10	AP3M1	10	-0.0930107	0.937564	-0.0665437	0.954923	-0.14879	0.902006
ILMN_1667112	0.0202083	0.018841	289.606	1.07257	0.284356	0.999823	0.0231619	0.0225787	0.304973	0.999886	0.015409	0.0329446	0.639981	0.999385	FBXO7	22	-0.00805536	0.994432	-0.0122397	0.991552	0.000763212	1.00053
ILMN_1667125	-0.10807	0.0186788	289.758	-5.78572	1.87103e-08	0.000113515	-0.0826868	0.0235906	0.000456478	0.999886	-0.162973	0.0292225	2.44759e-08	0.000165188	RPS6KL1	14	0.13127	1.09526	0.105367	1.07577	0.185862	1.1375
ILMN_1667162	0.0665036	0.0254178	295.113	2.61642	0.00934319	0.999823	0.0161007	0.0338945	0.634769	0.999886	0.168956	0.031637	9.27099e-08	0.000602985	NKX3-1	8	-0.062482	0.957615	-0.0118109	0.991847	-0.169273	0.889291
ILMN_1667199	-0.246577	0.0178188	290.776	-13.838	8.36192e-34	9.30598e-30	-0.205338	0.0212144	3.69662e-22	3.91287e-18	-0.336116	0.0311816	4.31099e-27	4.68087e-23	SQRDL	15	0.23817	1.1795	0.199406	1.14823	0.319868	1.24822
ILMN_1667201	-0.011072	0.0210863	289.722	-0.52508	0.599929	0.999823	0.00744043	0.0269001	0.782091	0.999886	-0.0499962	0.0325164	0.124155	0.999385	POC1B	12	0.00936205	1.00651	-0.00918619	0.993653	0.048453	1.03416
ILMN_1667204	-0.0711166	0.0193686	289.606	-3.67175	0.000286793	0.999823	-0.0543647	0.0236538	0.021542	0.999886	-0.106685	0.0340801	0.00174552	0.999385	HELZ	17	0.085039	1.06072	0.0678446	1.04815	0.121277	1.0877
ILMN_1667213	0.14884	0.0157479	290.149	9.4514	1.17208e-18	1.04198e-14	0.131905	0.0198255	2.86614e-11	2.47233e-07	0.183819	0.0254687	5.29756e-13	4.39432e-09	DFFA	1	-0.146435	0.90348	-0.129126	0.914385	-0.182915	0.880921
ILMN_1667222	-0.116533	0.0143021	291.444	-8.14794	1.09976e-14	8.82668e-11	-0.0949252	0.0176635	7.69761e-08	0.000576012	-0.162596	0.0235494	5.03963e-12	4.0443e-08	MTX1	1	0.114298	1.08245	0.092773	1.06642	0.159663	1.11703
ILMN_1667232	-0.249268	0.0274734	293.245	-9.07305	1.72645e-17	1.49511e-13	-0.230082	0.0349134	4.3964e-11	3.76596e-07	-0.286967	0.0436406	4.84285e-11	3.7411e-07	KIR2DL3	19	0.247201	1.1869	0.226069	1.16964	0.291737	1.22411
ILMN_1667239	0.0841298	0.0144058	290.447	5.83998	1.39656e-08	8.55116e-05	0.0809916	0.0181008	7.65998e-06	0.0498895	0.090345	0.0232377	0.000101132	0.482602	INPP1	2	-0.0907751	0.939018	-0.0863636	0.941894	-0.100072	0.932986
ILMN_1667257	-0.0207883	0.00877261	290.631	-2.36968	0.0184567	0.999823	-0.0217098	0.0106027	0.0406017	0.999886	-0.0194253	0.0155944	0.212889	0.999385	SDHB	1	0.017685	1.01233	0.0194083	1.01354	0.0140531	1.00979
ILMN_1667260	-0.296424	0.0175735	290.851	-16.8677	5.43256e-45	6.47724e-41	-0.246431	0.0211253	1.91965e-31	2.17285e-27	-0.401251	0.0288306	4.95639e-44	5.83664e-40	MAPK3	16	0.297464	1.22898	0.24681	1.18658	0.404217	1.32337
ILMN_1667306	-0.00353286	0.0158259	290.781	-0.223234	0.82351	0.999823	-0.0151722	0.0189025	0.422173	0.999886	0.0209686	0.0284531	0.461151	0.999385	RANBP10	16	0.029401	1.02059	0.0383906	1.02697	0.0104552	1.00727
ILMN_1667319	-0.418275	0.0242183	290.872	-17.271	1.71992e-46	2.06115e-42	-0.372037	0.0288999	6.36375e-38	7.3724e-34	-0.515109	0.0427583	2.01152e-33	2.28549e-29	LPPR2	19	0.415341	1.33361	0.369212	1.29165	0.512559	1.42658
ILMN_1667356	-0.111157	0.0136514	290.008	-8.14257	1.15706e-14	9.27731e-11	-0.0960162	0.0170453	1.77114e-08	0.000136679	-0.141844	0.0222315	1.7672e-10	1.33441e-06	PPP1R21	2	0.0979804	1.07027	0.0828908	1.05914	0.129782	1.09413
ILMN_1667371	-0.709832	0.0266209	289.818	-26.6644	5.628e-80	6.9776e-76	-0.659758	0.0316906	2.93106e-96	3.50848e-92	-0.81341	0.0431961	4.23423e-79	5.07684e-75	SLA	8	0.704338	1.6294	0.653928	1.57345	0.810578	1.75391
ILMN_1667408	-0.122769	0.0255165	289.923	-4.81133	2.41481e-06	0.0121755	-0.107014	0.0326653	0.00105261	0.999886	-0.153416	0.0395643	0.000105477	0.501646	EPB41	1	0.146115	1.10659	0.127468	1.09238	0.185413	1.13714
ILMN_1667429	0.0572913	0.0246055	289.606	2.32839	0.0205797	0.999823	0.0574999	0.0295016	0.0512904	0.999886	0.0564594	0.0451506	0.211128	0.999385	SLC25A20	3	-0.0624471	0.957638	-0.0616787	0.958149	-0.0640665	0.956564
ILMN_1667430	-0.0156569	0.0139354	290.657	-1.12354	0.262137	0.999823	0.0040409	0.0168573	0.810553	0.999886	-0.0582819	0.0242902	0.0164218	0.999385	DEGS1	1	0.00794486	1.00552	-0.0109331	0.99245	0.0477307	1.03364
ILMN_1667432	0.0437126	0.0189885	291.073	2.30205	0.0220382	0.999823	0.00755954	0.0230127	0.742537	0.999886	0.11795	0.0309247	0.000136684	0.639816	HYAL3	3	-0.0296907	0.97963	0.0066792	1.00464	-0.106341	0.928941
ILMN_1667453	0.117096	0.0169017	289.843	6.92804	2.76216e-11	1.96445e-07	0.101191	0.0207918	1.13389e-06	0.00790437	0.151815	0.0286584	1.17469e-07	0.000756616	HINFP	11	-0.123962	0.917664	-0.108775	0.927375	-0.155967	0.89753
ILMN_1667460	-0.241473	0.0209601	291.291	-11.5206	1.48026e-25	1.48944e-21	-0.190436	0.025488	7.92202e-14	7.31519e-10	-0.346128	0.0341652	4.02411e-24	4.23095e-20	SULF2	20	0.238662	1.1799	0.184788	1.13665	0.352201	1.27651
ILMN_1667476	-0.0832727	0.0145748	292.262	-5.71349	2.7255e-08	0.000163258	-0.0785001	0.0171949	4.98747e-06	0.033022	-0.0968367	0.0271085	0.000354008	0.999385	LTBR	12	0.0747232	1.05316	0.0724158	1.05148	0.0795861	1.05671
ILMN_1667510	0.201159	0.0229544	289.606	8.76343	1.63143e-16	1.37741e-12	0.174256	0.0291662	2.30685e-09	1.85817e-05	0.256765	0.0355784	5.31944e-13	4.41141e-09	C12orf65	12	-0.204957	0.867565	-0.17638	0.884921	-0.265183	0.832093
ILMN_1667519	0.034022	0.0204245	290.074	1.66575	0.0968433	0.999823	0.0333315	0.0239341	0.16373	0.999886	0.0347652	0.0378624	0.358516	0.999385	RRAS2	11	-0.0361628	0.975245	-0.0346484	0.97627	-0.0393544	0.97309
ILMN_1667561	-0.272418	0.0235803	291.147	-11.5528	1.15017e-25	1.15868e-21	-0.206644	0.0306759	1.62411e-11	1.41183e-07	-0.409849	0.0298238	5.66233e-43	6.65154e-39	IFRD1	7	0.261863	1.19903	0.194912	1.14465	0.402964	1.32222
ILMN_1667577	0.192791	0.0184342	289.973	10.4583	6.23981e-22	5.92033e-18	0.140442	0.0216006	7.93832e-11	6.75154e-07	0.304819	0.0316777	6.42301e-22	6.53798e-18	LCMT2	15	-0.201808	0.86946	-0.150346	0.901034	-0.310264	0.806494
ILMN_1667592	0.0753487	0.0185774	289.606	4.05593	6.42572e-05	0.270844	0.0756969	0.0233184	0.00116945	0.999886	0.0768302	0.0300036	0.0104462	0.999385	PARVB	22	-0.0659755	0.955299	-0.068902	0.953363	-0.0598077	0.959392
ILMN_1667657	0.0639438	0.0224004	289.68	2.85459	0.0046204	0.999823	0.0628436	0.0272142	0.0209315	0.999886	0.0680111	0.0394273	0.0845316	0.999385	TPP2	13	-0.0666248	0.954869	-0.0666283	0.954867	-0.0666175	0.954874
ILMN_1667670	0.0673621	0.0171142	289.606	3.93603	0.000103804	0.423314	0.0311399	0.0213637	0.144949	0.999886	0.143925	0.0263448	4.67801e-08	0.000309918	SLC25A15	13	-0.0676511	0.95419	-0.0311699	0.978626	-0.144536	0.90467
ILMN_1667707	-0.11481	0.0183755	289.853	-6.24797	1.48008e-09	9.6131e-06	-0.112598	0.0217958	2.39131e-07	0.0017447	-0.119169	0.0332407	0.000337025	0.999385	SPCS3	4	0.112148	1.08084	0.110307	1.07946	0.116029	1.08375
ILMN_1667711	0.125839	0.0194296	292.816	6.47667	3.9533e-10	2.65543e-06	0.102348	0.0242272	2.3946e-05	0.148441	0.170702	0.031452	5.71884e-08	0.000376471	PLA2G16	11	-0.133422	0.911667	-0.106104	0.929094	-0.190995	0.876002
ILMN_1667716	0.0774593	0.0135232	289.956	5.72788	2.54265e-08	0.00015261	0.0867677	0.0166522	1.88244e-07	0.00138175	0.0600834	0.022701	0.00812731	0.999385	TMEM101	17	-0.0777091	0.947561	-0.0888314	0.940284	-0.0542687	0.963083
ILMN_1667744	-0.270428	0.0190421	290.723	-14.2016	3.94717e-35	4.44096e-31	-0.258305	0.0231376	6.12502e-29	6.85145e-25	-0.296793	0.0336233	1.07514e-18	1.03289e-14	MPPE1	18	0.271104	1.20673	0.258713	1.19641	0.297218	1.22877
ILMN_1667748	-0.236238	0.0201529	290.447	-11.7223	3.03506e-26	3.08544e-22	-0.179366	0.0237623	4.40912e-14	4.09475e-10	-0.35342	0.0337786	1.27959e-25	1.37057e-21	ANKRD33	12	0.240194	1.18115	0.181614	1.13415	0.363654	1.28668
ILMN_1667813	0.273166	0.0250488	290.844	10.9054	1.92393e-23	1.87103e-19	0.234121	0.0302586	1.01532e-14	9.56023e-11	0.355668	0.0439517	5.85771e-16	5.28951e-12	RPL7	8	-0.277115	0.825239	-0.237975	0.847935	-0.359605	0.779378
ILMN_1667825	-0.16046	0.0157129	291.581	-10.212	3.93873e-21	3.68901e-17	-0.107782	0.0192456	2.13897e-08	0.000164444	-0.27196	0.0236739	1.51973e-30	1.69648e-26	MLKL	16	0.153067	1.11193	0.101579	1.07295	0.261579	1.19879
ILMN_1667831	-0.117101	0.0200431	289.606	-5.84242	1.38201e-08	8.46617e-05	-0.0843665	0.0243313	0.000525524	0.999886	-0.186531	0.0352314	1.19365e-07	0.000768137	HOXB6	17	0.13441	1.09764	0.100967	1.07249	0.204891	1.1526
ILMN_1667839	0.0585297	0.0158198	289.795	3.69977	0.00025816	0.990044	0.0242223	0.0190128	0.202663	0.999886	0.130935	0.026938	1.17031e-06	0.0069294	UBR7	14	-0.0689253	0.953348	-0.0340878	0.976649	-0.142346	0.906044
ILMN_1667840	-0.098258	0.0196191	290.622	-5.0083	9.54379e-07	0.00500095	-0.0675557	0.025102	0.00711844	0.999886	-0.164692	0.0297388	3.0601e-08	0.000205088	CMTM3	16	0.13939	1.10144	0.1067	1.07676	0.208285	1.15531
ILMN_1667857	0.181394	0.0159367	289.749	11.3822	4.66827e-25	4.6636e-21	0.171809	0.0188597	8.24813e-20	8.45598e-16	0.201395	0.0277936	4.29038e-13	3.56874e-09	C12orf52	12	-0.1805	0.882397	-0.170449	0.888566	-0.201681	0.869537
ILMN_1667883	-0.186923	0.0156142	291.63	-11.9713	3.92494e-27	4.03641e-23	-0.146336	0.0194826	5.86255e-14	5.4299e-10	-0.272517	0.0238587	3.24295e-30	3.61038e-26	THOC5	22	0.181759	1.13427	0.141531	1.10308	0.266539	1.20292
ILMN_1667893	0.111832	0.0172928	290.68	6.467	4.22127e-10	2.82867e-06	0.0990436	0.0217756	5.40621e-06	0.0356972	0.138306	0.0282101	9.45234e-07	0.00564872	TNS3	7	-0.121461	0.919256	-0.106688	0.928717	-0.152594	0.899631
ILMN_1667970	-0.00983931	0.01804	289.606	-0.545416	0.585887	0.999823	0.0127313	0.0218036	0.559281	0.999886	-0.0586667	0.0316446	0.0637501	0.999385	SUMO2	17	0.0169196	1.0118	-0.00531105	0.996325	0.0637713	1.04519
ILMN_1667977	0.0764201	0.0174763	289.881	4.37278	1.71226e-05	0.0782673	0.0501169	0.021292	0.0185833	0.999886	0.128977	0.0294127	1.15952e-05	0.0621616	TAF1B	2	-0.0775143	0.947689	-0.0485566	0.966903	-0.138543	0.908436
ILMN_1667994	-0.113652	0.0165166	291.057	-6.88106	3.64474e-11	2.58084e-07	-0.0911192	0.0200377	5.43139e-06	0.0358472	-0.160457	0.028703	2.26718e-08	0.000153352	AMD1	6	0.114022	1.08224	0.0903767	1.06465	0.163855	1.12028
ILMN_1668012	0.0136821	0.0224066	289.606	0.610627	0.541926	0.999823	0.00244051	0.0281676	0.930956	0.999886	0.0395359	0.0358111	0.269588	0.999385	SLC25A13	7	-0.0264775	0.981815	-0.0152786	0.989466	-0.0500795	0.965883
ILMN_1668027	0.041733	0.0178177	289.695	2.34221	0.0198468	0.999823	0.0220026	0.0212337	0.300104	0.999886	0.0838958	0.0321075	0.00897597	0.999385	NDUFB4	3	-0.0413109	0.971772	-0.0225007	0.984525	-0.0809541	0.945432
ILMN_1668039	-0.0721513	0.0127418	293.375	-5.66259	3.55305e-08	0.000210767	-0.068458	0.0154964	9.97678e-06	0.0642704	-0.0848353	0.0218723	0.00010503	0.499941	GYPC	2	0.11164	1.08046	0.106868	1.07689	0.121697	1.08801
ILMN_1668063	-0.0604483	0.0130842	292.322	-4.61993	5.76235e-06	0.0280338	-0.0371781	0.0162013	0.0217468	0.999886	-0.109551	0.0209112	1.61578e-07	0.00102812	FCN1	9	0.0578716	1.04093	0.0354023	1.02484	0.105226	1.07566
ILMN_1668065	-0.0350966	0.0189388	289.606	-1.85316	0.0648764	0.999823	-0.0240731	0.0235084	0.305826	0.999886	-0.0582113	0.0321142	0.0698881	0.999385	ELMOD3	2	0.0393613	1.02766	0.027644	1.01935	0.0640558	1.0454
ILMN_1668090	0.196955	0.0151134	289.997	13.0318	7.1699e-31	7.73919e-27	0.176218	0.0186164	2.91504e-21	3.04739e-17	0.239116	0.0251571	2.00171e-21	2.02312e-17	STK25	2	-0.199982	0.870561	-0.177968	0.883947	-0.246378	0.84301
ILMN_1668092	-0.114843	0.0197292	292.44	-5.82099	1.53681e-08	9.37302e-05	-0.0966392	0.0253106	0.000134471	0.759759	-0.155335	0.0303389	3.05567e-07	0.00190215	ESAM	11	0.130014	1.0943	0.112264	1.08092	0.167423	1.12305
ILMN_1668134	0.0803996	0.0229656	295.589	3.50087	0.000535268	0.999823	0.0631362	0.0288466	0.0286198	0.999886	0.116905	0.0378258	0.00199747	0.999385	GSTM1	1	-0.0883843	0.940576	-0.0693952	0.953037	-0.128404	0.914843
ILMN_1668179	0.043	0.0199687	289.606	2.15338	0.0321146	0.999823	0.00112445	0.0241264	0.962827	0.999886	0.131032	0.0345429	0.000148659	0.692156	HNRNPF	10	-0.0485144	0.966931	-0.00556931	0.996147	-0.139022	0.908134
ILMN_1668185	-0.00934079	0.0143194	289.942	-0.652317	0.514713	0.999823	-0.00734814	0.0179741	0.682673	0.999886	-0.0114863	0.023746	0.62859	0.999385	ZNF282	7	0.0135935	1.00947	0.0097514	1.00678	0.0216908	1.01515
ILMN_1668194	0.252136	0.0212096	290.885	11.8878	7.90634e-27	8.09372e-23	0.216411	0.0259464	7.38442e-17	7.24264e-13	0.328013	0.0358075	5.16691e-20	5.08837e-16	LMTK3	19	-0.255933	0.837445	-0.220403	0.858326	-0.330814	0.795088
ILMN_1668228	0.205447	0.0194965	290.249	10.5376	3.37358e-22	3.21502e-18	0.184427	0.0237286	7.70334e-15	7.27966e-11	0.248167	0.0343248	4.83177e-13	4.0123e-09	RPL18	19	-0.200352	0.870338	-0.178727	0.883482	-0.245928	0.843273
ILMN_1668270	-0.359906	0.0202065	291.279	-17.8114	1.61935e-48	1.95326e-44	-0.323834	0.0246753	2.40581e-39	2.7982e-35	-0.436482	0.0340318	1.17709e-37	1.36436e-33	ZDHHC18	1	0.362108	1.2853	0.325454	1.25306	0.439357	1.356
ILMN_1668277	0.0524627	0.021144	293.56	2.48121	0.0136538	0.999823	0.031632	0.0260863	0.225287	0.999886	0.0905638	0.0354331	0.0105911	0.999385	BLK	8	-0.0578211	0.960714	-0.0342206	0.976559	-0.10756	0.928157
ILMN_1668283	-0.199213	0.020532	289.803	-9.70257	1.86035e-19	1.68436e-15	-0.173746	0.0257125	1.40639e-11	1.22469e-07	-0.253665	0.0324576	5.48413e-15	4.82877e-11	HYAL2	3	0.201119	1.14959	0.176819	1.13039	0.25233	1.19113
ILMN_1668312	0.0605647	0.0193993	290.686	3.12201	0.00197713	0.999823	0.0370729	0.0241011	0.123994	0.999886	0.108988	0.0321226	0.000691662	0.999385	SLC2A9	4	-0.069728	0.952818	-0.0441055	0.969891	-0.123728	0.917813
ILMN_1668345	0.384377	0.0249618	290.646	15.3986	1.55736e-39	1.81277e-35	0.346242	0.0295026	8.33714e-32	9.45182e-28	0.463152	0.0456926	3.81434e-24	4.01154e-20	OAF	11	-0.39872	0.758531	-0.357624	0.780449	-0.48533	0.714334
ILMN_1668369	0.0767092	0.0101397	289.94	7.56524	5.15843e-13	3.92041e-09	0.0700169	0.0124302	1.77326e-08	0.000136824	0.0907235	0.0175488	2.34356e-07	0.00147316	CDC37	19	-0.0737214	0.950184	-0.0669557	0.95465	-0.0879805	0.940839
ILMN_1668374	-0.109412	0.0199534	293.746	-5.48336	9.00117e-08	0.000518558	-0.0858886	0.0245318	0.000463313	0.999886	-0.158243	0.0331588	1.82148e-06	0.0105792	ITGB5	3	0.122891	1.08891	0.0986857	1.0708	0.173903	1.12811
ILMN_1668411	-0.105222	0.0196692	290.678	-5.34957	1.78891e-07	0.0010009	-0.10172	0.0247026	3.82503e-05	0.231453	-0.111398	0.0323865	0.000582496	0.999385	FHL2	2	0.130796	1.0949	0.124471	1.09011	0.144127	1.10506
ILMN_1668417	-0.113834	0.0156618	290.388	-7.26829	3.38176e-12	2.50013e-08	-0.0860329	0.0198967	1.53237e-05	0.0969072	-0.173156	0.0237483	3.06975e-13	2.5657e-09	WIPF1	2	0.10463	1.07522	0.0770963	1.05489	0.16266	1.11935
ILMN_1668463	-0.0568312	0.0189494	289.606	-2.99911	0.00294285	0.999823	-0.0173377	0.0233579	0.457929	0.999886	-0.138835	0.0314688	1.02502e-05	0.0553103	SON	21	0.0562368	1.03975	0.0160134	1.01116	0.141009	1.10268
ILMN_1668469	-0.117829	0.0121557	289.975	-9.69329	1.98614e-19	1.79666e-15	-0.0918164	0.0150707	1.11257e-09	9.07634e-06	-0.171337	0.0190806	2.71714e-19	2.64188e-15	KIAA0922	4	0.117619	1.08494	0.0904403	1.0647	0.1749	1.12889
ILMN_1668484	0.0926202	0.0137769	289.86	6.72284	9.46178e-11	6.55701e-07	0.0810122	0.0162447	6.13218e-07	0.00435876	0.115723	0.0245225	2.3691e-06	0.0136152	LRRC47	1	-0.0997524	0.933193	-0.0870409	0.941452	-0.126542	0.916024
ILMN_1668498	0.101733	0.0180498	290.151	5.63624	4.11583e-08	0.000243287	0.093257	0.0216274	1.61791e-05	0.102074	0.11927	0.0327323	0.000268631	0.999385	CWF19L2	11	-0.110607	0.926198	-0.100526	0.932693	-0.131853	0.912658
ILMN_1668514	0.0411564	0.0135805	289.887	3.03056	0.0026613	0.999823	0.0286787	0.0163997	0.0803377	0.999886	0.0678712	0.0224812	0.00253597	0.999385	PIP5K1C	19	-0.0392626	0.973152	-0.0278189	0.980902	-0.0633804	0.957019
ILMN_1668525	-0.10417	0.0223644	289.606	-4.65784	4.87609e-06	0.0239063	-0.0743402	0.0274292	0.00672312	0.999886	-0.167672	0.0375734	8.09998e-06	0.0441773	NR3C1	5	0.126461	1.09161	0.0966148	1.06926	0.189363	1.14026
ILMN_1668526	0.076733	0.0142068	292.077	5.40114	1.37438e-07	0.000777626	0.0556886	0.0174733	0.00143721	0.999886	0.120012	0.0231756	2.23834e-07	0.00140926	GVINP1	11	-0.0839891	0.943445	-0.062284	0.957747	-0.129733	0.914001
ILMN_1668535	0.172648	0.017056	289.606	10.1224	8.09603e-21	7.53578e-17	0.160072	0.0206764	9.80578e-15	9.23704e-11	0.199117	0.0300435	3.4117e-11	2.65293e-07	JOSD1	22	-0.177319	0.884345	-0.164691	0.892119	-0.203934	0.86818
ILMN_1668540	0.249745	0.0175392	290.753	14.2392	2.86916e-35	3.23268e-31	0.213878	0.0216928	6.24203e-23	6.66774e-19	0.327175	0.0281522	3.1988e-31	3.59001e-27	ZNHIT6	1	-0.257454	0.836563	-0.22247	0.857097	-0.331183	0.794885
ILMN_1668559	0.0110762	0.013723	291.363	0.807125	0.420253	0.999823	0.00607793	0.0155593	0.696071	0.999886	0.0221067	0.0272176	0.416665	0.999385	RGS10	10	0.0127939	1.00891	0.0159249	1.0111	0.00619519	1.0043
ILMN_1668582	0.153858	0.0139578	290.332	11.0231	7.77453e-24	7.60815e-20	0.127956	0.0175439	3.01984e-13	2.74956e-09	0.209934	0.0217887	5.68947e-22	5.797e-18	CRBN	3	-0.156253	0.897353	-0.131419	0.912933	-0.20859	0.865382
ILMN_1668605	0.157927	0.01541	292.86	10.2484	2.90542e-21	2.72761e-17	0.142597	0.0187008	2.437e-14	2.27567e-10	0.191753	0.0272771	2.06807e-12	1.68093e-08	NAAA	4	-0.167118	0.89062	-0.151649	0.900221	-0.199719	0.87072
ILMN_1668629	0.0714937	0.0135105	290.724	5.29173	2.3898e-07	0.00131989	0.0821731	0.0163959	5.39204e-07	0.00384884	0.0484259	0.0239688	0.0433445	0.999385	C4orf48	4	-0.0769611	0.948053	-0.0866921	0.941679	-0.0564528	0.961626
ILMN_1668634	0.0283003	0.0162677	290.269	1.73967	0.082977	0.999823	0.0442877	0.0201502	0.0279579	0.999886	-0.00697755	0.0271693	0.797319	0.999385	FBXW7	4	-0.0269419	0.981499	-0.0423286	0.971086	0.00548604	1.00381
ILMN_1668639	-0.122489	0.0169735	290.505	-7.21649	4.67005e-12	3.43576e-08	-0.103038	0.0221588	3.31949e-06	0.0223335	-0.164344	0.0243825	1.58099e-11	1.24598e-07	TBC1D10B	16	0.151175	1.11047	0.129148	1.09365	0.197597	1.14679
ILMN_1668683	0.245646	0.0168088	290.562	14.6141	1.22328e-36	1.3949e-32	0.211113	0.0205813	1.09523e-24	1.18822e-20	0.317829	0.0275585	9.00706e-31	1.00681e-26	MLL	11	-0.240775	0.846291	-0.206649	0.866548	-0.312697	0.805135
ILMN_1668721	-0.519613	0.0191698	289.641	-27.1058	1.97e-81	2.44339e-77	-0.487974	0.0223434	9.72457e-106	1.165e-101	-0.584857	0.0322217	1.26045e-73	1.51053e-69	CCND3	6	0.5249	1.43883	0.493246	1.40761	0.591613	1.50693
ILMN_1668726	-0.0611798	0.0179196	289.606	-3.41413	0.000731222	0.999823	-0.0473026	0.0225605	0.0360198	0.999886	-0.0890577	0.0283467	0.00167949	0.999385	NFYB	12	0.0652714	1.04628	0.0494621	1.03488	0.0985898	1.07073
ILMN_1668743	-0.31954	0.0187286	290.429	-17.0616	1.07724e-45	1.28827e-41	-0.293756	0.0223948	2.62765e-39	3.05569e-35	-0.373888	0.0335844	8.68791e-29	9.58276e-25	RILPL2	12	0.312732	1.24206	0.287697	1.22069	0.365496	1.28832
ILMN_1668748	0.0013722	0.0192943	289.736	0.0711196	0.943352	0.999823	0.00189497	0.0227657	0.933662	0.999886	-0.00232914	0.0348675	0.946741	0.999385	MED15	22	-0.00456192	0.996843	-0.0028657	0.998016	-0.00813675	0.994376
ILMN_1668752	-0.00261615	0.0223673	289.61	-0.116963	0.90697	0.999823	-0.0197995	0.0265351	0.455569	0.999886	0.0339552	0.038677	0.379989	0.999385	C19orf60	19	0.00854903	1.00594	0.0244586	1.0171	-0.0249809	0.982834
ILMN_1668822	0.05601	0.0159715	290.895	3.50687	0.000525009	0.999823	0.0458921	0.0181993	0.011681	0.999886	0.074206	0.0311204	0.0171031	0.999385	BATF	14	-0.0624159	0.957659	-0.049242	0.966444	-0.0901803	0.939405
ILMN_1668825	-0.0787461	0.0142149	291.226	-5.53969	6.77884e-08	0.000394529	-0.0703686	0.0172364	4.45403e-05	0.267375	-0.0949838	0.0248459	0.000131884	0.618667	DKFZP686I15217	6	0.0904324	1.06469	0.0800999	1.05709	0.112208	1.08088
ILMN_1668847	-0.102258	0.0205112	289.711	-4.98548	1.06588e-06	0.00555538	-0.077617	0.025849	0.0026759	0.999886	-0.152431	0.0325884	2.90425e-06	0.0165223	WWP2	16	0.121015	1.0875	0.0944232	1.06764	0.177059	1.13058
ILMN_1668861	0.0226462	0.0194833	289.606	1.16234	0.246053	0.999823	0.0289083	0.0239222	0.226882	0.999886	0.0111573	0.0338181	0.741459	0.999385	TPI1	12	-0.0237666	0.983661	-0.030537	0.979056	-0.00949781	0.993438
ILMN_1668865	-0.100994	0.0248017	290.177	-4.07205	6.01637e-05	0.254552	-0.0724971	0.0304429	0.0172462	0.999886	-0.158327	0.0417548	0.000149536	0.695793	SLC2A14	12	0.100232	1.07195	0.0700845	1.04978	0.163768	1.12021
ILMN_1668910	-0.140851	0.0140774	290.848	-10.0055	1.90436e-20	1.75944e-16	-0.116212	0.0168531	5.36276e-12	4.71708e-08	-0.191558	0.0248806	1.37055e-14	1.19279e-10	CIDEB	14	0.13368	1.09709	0.108755	1.0783	0.186211	1.13777
ILMN_1668928	-0.187773	0.0204687	292.173	-9.17368	8.51157e-18	7.42549e-14	-0.156739	0.0259877	1.62673e-09	1.31863e-05	-0.255087	0.0321192	1.99116e-15	1.77353e-11	MLKL	16	0.189015	1.13998	0.1593	1.11675	0.251639	1.19056
ILMN_1668984	0.194841	0.0209575	291.045	9.29693	3.55452e-18	3.12442e-14	0.190192	0.0243553	5.76198e-15	5.45717e-11	0.204466	0.0402733	3.83497e-07	0.00237116	SPNS3	17	-0.194777	0.873708	-0.18927	0.877049	-0.206382	0.866708
ILMN_1668996	0.250461	0.0166411	290.398	15.0508	3.05283e-38	3.52022e-34	0.214437	0.0201791	2.23925e-26	2.46407e-22	0.32445	0.0280228	5.32371e-31	5.95989e-27	C1QBP	17	-0.250588	0.840554	-0.21312	0.86267	-0.329552	0.795783
ILMN_1669015	0.132656	0.0121352	291.04	10.9315	1.56103e-23	1.52029e-19	0.113534	0.0152947	1.14426e-13	1.05295e-09	0.170879	0.0187898	9.52147e-20	9.32057e-16	XPNPEP1	10	-0.135458	0.910381	-0.114617	0.923627	-0.179382	0.883081
ILMN_1669033	-0.290873	0.0166442	291.274	-17.4759	2.85883e-47	3.43574e-43	-0.25125	0.0206909	6.24578e-34	7.1433e-30	-0.374093	0.0262256	3.64563e-46	4.31387e-42	NCOA1	2	0.294012	1.22604	0.253394	1.19201	0.379615	1.30099
ILMN_1669057	0.041241	0.0161004	290.107	2.56149	0.0109281	0.999823	0.0506518	0.0195247	0.00947984	0.999886	0.021445	0.0284413	0.450842	0.999385	FAM22G	9	-0.04144	0.971685	-0.0514407	0.964972	-0.0203631	0.985985
ILMN_1669062	0.135011	0.0219041	290.905	6.16373	2.36528e-09	1.52064e-05	0.104124	0.027807	0.000180752	0.999886	0.20244	0.0339346	2.43731e-09	1.74536e-05	CCR2	3	-0.145949	0.903785	-0.114298	0.923832	-0.212655	0.862948
ILMN_1669064	-0.00154835	0.0186519	289.606	-0.0830132	0.933898	0.999823	-0.00180484	0.0229433	0.937299	0.999886	-0.0009892	0.0325137	0.975729	0.999385	ZNF823	19	0.00438497	1.00304	0.00455386	1.00316	0.00402905	1.0028
ILMN_1669094	0.0516424	0.0120105	289.947	4.29976	2.33835e-05	0.105179	0.0527286	0.0145975	0.000303663	0.999886	0.0482772	0.0212047	0.0228029	0.999385	ZNF672	1	-0.0515143	0.964923	-0.0517476	0.964767	-0.0510226	0.965252
ILMN_1669102	0.0277374	0.018551	289.606	1.49519	0.135953	0.999823	0.0338239	0.0222859	0.129083	0.999886	0.0146302	0.0330428	0.657936	0.999385	ATP5G2	12	-0.0252541	0.982648	-0.031416	0.978459	-0.0122676	0.991533
ILMN_1669113	0.334671	0.0212121	290.179	15.7774	6.40083e-41	7.50626e-37	0.325432	0.026063	8.86448e-36	1.02074e-31	0.352214	0.036942	1.51001e-21	1.52888e-17	ATF5	19	-0.331706	0.794596	-0.319536	0.801328	-0.357354	0.780595
ILMN_1669122	-0.0410139	0.0183579	290.135	-2.23413	0.0262364	0.999823	-0.0203895	0.0225528	0.365955	0.999886	-0.0843661	0.0312475	0.00693535	0.999385	MGC39372	6	0.0442161	1.03112	0.02369	1.01656	0.0874753	1.06251
ILMN_1669172	-0.0981717	0.0186495	289.606	-5.26404	2.74963e-07	0.00151147	-0.0798598	0.0219094	0.000267385	0.999886	-0.136179	0.0345524	8.10628e-05	0.39202	PTPRR	12	0.113393	1.08177	0.0943255	1.06757	0.15358	1.11233
ILMN_1669177	-0.286259	0.0197476	292.345	-14.4959	2.97232e-36	3.37893e-32	-0.2747	0.0234016	8.08646e-32	9.17005e-28	-0.311413	0.0366335	1.88345e-17	1.75688e-13	DHRS12	13	0.290095	1.22272	0.278537	1.21296	0.314454	1.24354
ILMN_1669189	-0.0657015	0.0240487	289.709	-2.73201	0.00668141	0.999823	-0.0908225	0.029749	0.00226594	0.999886	-0.0138867	0.0399956	0.728437	0.999385	RASSF5	1	0.0608433	1.04308	0.0874923	1.06252	0.00467968	1.00325
ILMN_1669201	0.0523083	0.0200767	289.606	2.60542	0.00965033	0.999823	0.0379569	0.0239375	0.112815	0.999886	0.0839103	0.0352315	0.0172336	0.999385	ABCF2	7	-0.0545205	0.962914	-0.0409258	0.972031	-0.0831717	0.94398
ILMN_1669206	0.0568446	0.0096497	290.944	5.89081	1.06026e-08	6.55133e-05	0.0508863	0.0116732	1.30506e-05	0.0831714	0.0704267	0.0171981	4.22109e-05	0.211561	CNOT1	16	-0.0636814	0.956819	-0.0581258	0.960511	-0.0753901	0.949085
ILMN_1669215	-0.18206	0.02257	289.728	-8.06646	1.93282e-14	1.53736e-10	-0.167857	0.0293766	1.1038e-08	8.62064e-05	-0.211489	0.0333179	2.18675e-10	1.64465e-06	SRPK2	7	0.180598	1.13335	0.166935	1.12267	0.209392	1.1562
ILMN_1669252	0.125791	0.014197	289.792	8.86045	8.22255e-17	6.9941e-13	0.0994207	0.0171374	6.57712e-09	5.18869e-05	0.180881	0.0244041	1.24491e-13	1.05393e-09	CUL2	10	-0.131853	0.912658	-0.105129	0.929722	-0.188175	0.877716
ILMN_1669259	0.0270414	0.0167002	289.788	1.61923	0.106486	0.999823	0.0121388	0.0209189	0.561727	0.999886	0.057374	0.0272531	0.0352716	0.999385	ANKRD49	11	-0.0353386	0.975803	-0.0193286	0.986692	-0.0690803	0.953246
ILMN_1669273	-0.17139	0.0166103	292.142	-10.3183	1.73307e-21	1.63186e-17	-0.121554	0.0203328	2.25555e-09	1.8182e-05	-0.276365	0.0258424	1.08298e-26	1.17124e-22	PPT1	1	0.162858	1.1195	0.112993	1.08147	0.267949	1.2041
ILMN_1669281	0.0331622	0.0123261	289.606	2.69041	0.00755087	0.999823	0.0250829	0.0151382	0.0975347	0.999886	0.0496728	0.0198135	0.0121755	0.999385	CLN3	16	-0.0355848	0.975636	-0.027057	0.98142	-0.0535573	0.963558
ILMN_1669286	-0.0963186	0.0222065	289.847	-4.3374	1.99249e-05	0.0904987	-0.126436	0.0268804	2.55559e-06	0.0173448	-0.0315004	0.037801	0.404663	0.999385	YWHAZ	8	0.0938645	1.06723	0.12409	1.08982	0.0301644	1.02113
ILMN_1669303	-0.017743	0.0201102	289.606	-0.88229	0.378352	0.999823	-0.0178426	0.0248184	0.472186	0.999886	-0.0162349	0.0344156	0.637119	0.999385	YAF2	12	0.0181324	1.01265	0.017017	1.01187	0.020483	1.0143
ILMN_1669308	0.0115286	0.0142444	289.606	0.809346	0.41898	0.999823	0.0114761	0.0176315	0.515118	0.999886	0.0114924	0.0230171	0.617568	0.999385	BRPF1	3	-0.0151345	0.989564	-0.0149572	0.989686	-0.0155082	0.989308
ILMN_1669310	0.0418952	0.0126511	289.948	3.31158	0.00104517	0.999823	0.0250556	0.0160178	0.117764	0.999886	0.0762531	0.0197385	0.000111928	0.53054	RHOT2	16	-0.0431728	0.970518	-0.0255402	0.982453	-0.0803339	0.945839
ILMN_1669317	-0.307871	0.0226283	290.622	-13.6055	5.90206e-33	6.51174e-29	-0.249843	0.0284852	1.77114e-18	1.78124e-14	-0.427633	0.0336567	5.49433e-37	6.35529e-33	GPR77	19	0.303656	1.23427	0.243914	1.1842	0.429564	1.34683
ILMN_1669321	0.00392737	0.0238507	290.732	0.164665	0.869322	0.999823	0.0110698	0.0289895	0.702568	0.999886	-0.0139644	0.0415993	0.737105	0.999385	MATK	19	-0.0070977	0.995092	-0.0123351	0.991486	0.00394018	1.00273
ILMN_1669323	-0.0172165	0.0218096	289.992	-0.789402	0.430522	0.999823	-0.0368854	0.0266362	0.166117	0.999886	0.0264507	0.0375029	0.480626	0.999385	BACE2	21	0.025699	1.01797	0.0436797	1.03074	-0.0121957	0.991582
ILMN_1669366	0.0111636	0.0208765	290.101	0.534747	0.593234	0.999823	0.0145503	0.0267122	0.585955	0.999886	0.00668176	0.0319744	0.83447	0.999385	IFT88	13	-0.0123928	0.991447	-0.017619	0.987862	-0.00137833	0.999045
ILMN_1669376	-0.155185	0.0170769	291.363	-9.08742	1.60093e-17	1.38769e-13	-0.125556	0.0207203	1.36485e-09	1.10921e-05	-0.218471	0.0292774	8.51582e-14	7.24611e-10	DRAM1	12	0.147575	1.10771	0.118798	1.08583	0.208223	1.15526
ILMN_1669377	0.156039	0.0139035	290.241	11.223	1.61944e-24	1.60389e-20	0.132551	0.0166934	2.01685e-15	1.92911e-11	0.206011	0.0245622	4.97346e-17	4.59548e-13	AP4B1	1	-0.159376	0.895412	-0.136601	0.90966	-0.207375	0.866112
ILMN_1669394	0.191057	0.0178024	289.769	10.7321	7.60985e-23	7.32904e-19	0.162822	0.0219746	1.26727e-13	1.16475e-09	0.250724	0.0295287	2.05146e-17	1.91176e-13	EI24	11	-0.199695	0.870735	-0.170598	0.888474	-0.261017	0.834499
ILMN_1669424	-0.00903182	0.0129586	291.903	-0.696973	0.486374	0.999823	-0.0115068	0.0165082	0.485779	0.999886	-0.00542217	0.0205885	0.792273	0.999385	YBX1	1	0.0299333	1.02096	0.0325301	1.0228	0.0244604	1.0171
ILMN_1669433	-0.195707	0.0141313	290.188	-13.8491	7.86907e-34	8.75985e-30	-0.179949	0.0178976	8.78887e-24	9.46738e-20	-0.228903	0.0224415	1.98282e-24	2.09267e-20	KIAA0913	10	0.194649	1.14445	0.178572	1.13176	0.228533	1.17164
ILMN_1669447	0.203192	0.0228085	291.269	8.90863	5.73116e-17	4.89556e-13	0.158261	0.027891	1.39284e-08	0.000108098	0.29641	0.0380037	6.21504e-15	5.45991e-11	PYHIN1	1	-0.212846	0.862833	-0.166277	0.89114	-0.310993	0.806087
ILMN_1669456	0.226613	0.0161327	290.267	14.0468	1.49062e-34	1.67009e-30	0.206532	0.0191915	5.22461e-27	5.77633e-23	0.269322	0.0294126	5.35164e-20	5.26869e-16	NME3	16	-0.23057	0.852298	-0.210162	0.86444	-0.27358	0.827264
ILMN_1669484	0.20668	0.0142917	291.199	14.4615	4.27254e-36	4.85104e-32	0.187623	0.0175649	1.23972e-26	1.36666e-22	0.246609	0.0240518	1.14416e-24	1.21075e-20	WDR6	3	-0.207489	0.866043	-0.188565	0.877478	-0.24737	0.842431
ILMN_1669497	0.23425	0.0264866	291.807	8.84406	8.98284e-17	7.63361e-13	0.163634	0.0321663	3.63496e-07	0.00262044	0.379256	0.0420728	1.98197e-19	1.93024e-15	OSBPL10	3	-0.240515	0.846443	-0.167821	0.890186	-0.39372	0.761164
ILMN_1669502	-0.512946	0.0233408	290.261	-21.9763	1.03821e-63	1.28083e-59	-0.4735	0.0291076	1.68543e-59	2.00297e-55	-0.593824	0.0372511	3.28478e-57	3.92564e-53	E2F3	6	0.506576	1.42067	0.465992	1.38127	0.592109	1.50745
ILMN_1669508	-0.0148641	0.0113704	290.013	-1.30726	0.192159	0.999823	0.000697711	0.0138935	0.959948	0.999886	-0.0476401	0.0196176	0.0151641	0.999385	PAF1	19	0.0160168	1.01116	0.000259252	1.00018	0.0492263	1.03471
ILMN_1669516	-0.013548	0.0149198	290.472	-0.908057	0.364601	0.999823	-0.0144424	0.0182684	0.429198	0.999886	-0.0127704	0.0259253	0.622306	0.999385	ZNF193	6	0.00904208	1.00629	0.0104353	1.00726	0.00610574	1.00424
ILMN_1669523	-0.546309	0.0276369	290.958	-19.7674	9.9104e-56	1.21165e-51	-0.500522	0.0339844	4.26141e-49	5.02719e-45	-0.644858	0.0457222	3.59721e-45	4.2465e-41	FOS	14	0.537234	1.45119	0.493127	1.40749	0.630191	1.54777
ILMN_1669550	0.0760846	0.0105899	290.85	7.18461	5.68178e-12	4.16532e-08	0.0782024	0.0128347	1.1079e-09	9.04048e-06	0.070931	0.0188844	0.000172614	0.795921	MAD2L2	1	-0.0815096	0.945068	-0.082602	0.944353	-0.0792073	0.946578
ILMN_1669553	-0.0799647	0.0186274	289.784	-4.29285	2.40825e-05	0.108131	-0.0707079	0.023453	0.00257081	0.999886	-0.0970437	0.0294232	0.000973076	0.999385	UBE2E3	2	0.0843019	1.06017	0.0745005	1.053	0.104959	1.07546
ILMN_1669555	-0.143936	0.014975	290.645	-9.61171	3.58399e-19	3.22631e-15	-0.129087	0.0177482	3.51003e-13	3.19096e-09	-0.173058	0.0276656	3.96622e-10	2.95166e-06	FAM48A	13	0.144173	1.1051	0.127525	1.09242	0.17926	1.1323
ILMN_1669572	0.0873042	0.0163559	289.999	5.33778	1.90101e-07	0.00106076	0.0578471	0.0203879	0.00454925	0.999886	0.14858	0.0259671	1.05376e-08	7.2667e-05	RNF126	19	-0.0824715	0.944438	-0.0529338	0.963974	-0.144723	0.904553
ILMN_1669584	0.141611	0.0186737	289.94	7.58345	4.58856e-13	3.49557e-09	0.112949	0.0234928	1.52599e-06	0.0105659	0.200476	0.0293204	8.06278e-12	6.43329e-08	ILF3	19	-0.146045	0.903724	-0.1158	0.922871	-0.209789	0.864663
ILMN_1669592	-0.0879353	0.0163377	293.963	-5.38236	1.50486e-07	0.000847836	-0.0905312	0.0207024	1.22561e-05	0.0783652	-0.0839693	0.0263178	0.00141981	0.999385	2020-03-02	19	0.107867	1.07763	0.109906	1.07916	0.10357	1.07443
ILMN_1669598	-0.181566	0.0177664	289.954	-10.2196	3.85209e-21	3.60864e-17	-0.153772	0.0222359	4.66368e-12	4.1101e-08	-0.23793	0.0284426	5.99864e-17	5.53134e-13	SUV420H1	11	0.18486	1.13671	0.155019	1.11344	0.24775	1.18735
ILMN_1669599	0.116422	0.0157602	290.524	7.3871	1.59928e-12	1.19466e-08	0.104872	0.0192295	4.93336e-08	0.000373061	0.13857	0.0281452	8.50473e-07	0.00510454	DENND4C	9	-0.117917	0.921517	-0.105028	0.929787	-0.145081	0.904329
ILMN_1669607	-0.0478573	0.0163967	289.742	-2.91872	0.00379027	0.999823	-0.0247988	0.0194655	0.202668	0.999886	-0.0964396	0.0292372	0.000971932	0.999385	PHKG2	16	0.0459033	1.03233	0.0234202	1.01637	0.093287	1.0668
ILMN_1669617	-0.268995	0.0235655	289.646	-11.4148	3.6163e-25	3.61739e-21	-0.23439	0.0282791	1.14742e-16	1.12183e-12	-0.338063	0.0385082	1.64953e-18	1.5758e-14	GRB10	7	0.276529	1.21128	0.240025	1.18101	0.353462	1.27762
ILMN_1669633	0.18002	0.016677	290.281	10.7945	4.62777e-23	4.4732e-19	0.15004	0.021311	1.91549e-12	1.70747e-08	0.242248	0.0248406	1.8069e-22	1.85261e-18	ACP1	2	-0.176978	0.884554	-0.1467	0.903314	-0.240788	0.846283
ILMN_1669635	0.151285	0.0136982	290.248	11.0441	6.60636e-24	6.47489e-20	0.123226	0.0172094	8.04622e-13	7.24321e-09	0.209542	0.0212573	6.36769e-23	6.58164e-19	NUP85	17	-0.15611	0.897441	-0.127074	0.915687	-0.217306	0.86017
ILMN_1669645	0.0145619	0.0196181	289.606	0.742267	0.458527	0.999823	0.0310145	0.0237193	0.191021	0.999886	-0.0196202	0.0336363	0.559688	0.999385	PKD1	16	-0.00954917	0.993403	-0.0267284	0.981644	0.0266566	1.01865
ILMN_1669669	-0.0646927	0.0173227	289.606	-3.73456	0.000226418	0.878047	-0.0568949	0.0212557	0.0074355	0.999886	-0.080326	0.0298939	0.00720887	0.999385	KCMF1	2	0.066958	1.04751	0.0587553	1.04157	0.0842456	1.06013
ILMN_1669674	-0.185941	0.0163882	290.958	-11.346	5.99125e-25	5.97687e-21	-0.169163	0.0188213	2.52081e-19	2.56871e-15	-0.220625	0.0312911	1.77976e-12	1.45139e-08	CNPY3	6	0.185479	1.13719	0.167523	1.12313	0.223322	1.16742
ILMN_1669691	-0.051423	0.0190712	289.606	-2.69637	0.00742026	0.999823	-0.0490366	0.023931	0.0404543	0.999886	-0.0552005	0.0304152	0.0695396	0.999385	TYW1B	7	0.0595315	1.04213	0.0551343	1.03896	0.0687989	1.04884
ILMN_1669692	0.0556654	0.0202357	290.807	2.75085	0.00631688	0.999823	0.052104	0.026378	0.0482358	0.999886	0.0600149	0.0296151	0.0427138	0.999385	IKZF3	17	-0.0513417	0.965038	-0.0465165	0.968271	-0.0615109	0.95826
ILMN_1669696	0.198745	0.0156277	290.307	12.7175	9.43256e-30	1.00598e-25	0.166618	0.0200604	9.91167e-17	9.70353e-13	0.266439	0.0226188	4.97678e-32	5.61231e-28	ZNF792	19	-0.199396	0.870915	-0.167097	0.890633	-0.267467	0.830777
ILMN_1669703	-0.03748	0.0107089	290.251	-3.4999	0.000538522	0.999823	-0.0224063	0.0128133	0.0803482	0.999886	-0.0695022	0.0191992	0.00029454	0.999385	TNK2	3	0.0360734	1.02532	0.0214471	1.01498	0.0668987	1.04746
ILMN_1669718	-0.145841	0.0183208	290.1	-7.96041	3.90223e-14	3.07613e-10	-0.0971088	0.0235434	3.71267e-05	0.225062	-0.251902	0.0243005	3.5352e-25	3.7664e-21	PSENEN	19	0.148793	1.10864	0.101838	1.07314	0.247754	1.18736
ILMN_1669727	-0.00392768	0.0163516	289.606	-0.240202	0.810344	0.999823	0.00156091	0.0200079	0.937817	0.999886	-0.0136999	0.0278675	0.622996	0.999385	WAC	10	0.00680073	1.00473	-4.79432e-05	0.999967	0.0212345	1.01483
ILMN_1669788	0.23867	0.018929	290.584	12.6087	2.27729e-29	2.41438e-25	0.194596	0.0229702	2.41821e-17	2.3875e-13	0.328508	0.0316482	3.05847e-25	3.25972e-21	NUDT14	14	-0.248366	0.841849	-0.200931	0.869989	-0.348337	0.785489
ILMN_1669818	0.178639	0.0197187	290.168	9.05939	1.99112e-17	1.72133e-13	0.137916	0.0244177	1.62141e-08	0.000125449	0.264182	0.0314401	4.36236e-17	4.03518e-13	ESD	13	-0.185631	0.879264	-0.144333	0.904798	-0.272668	0.827787
ILMN_1669831	0.258704	0.0181395	290.874	14.2619	2.3518e-35	2.65213e-31	0.22306	0.0218227	1.5891e-24	1.72099e-20	0.334204	0.0315071	2.75699e-26	2.97148e-22	C6orf192	6	-0.261541	0.834197	-0.226131	0.854924	-0.336167	0.792143
ILMN_1669832	0.147218	0.0211383	289.667	6.96453	2.21552e-11	1.58321e-07	0.105979	0.0265282	6.47064e-05	0.381056	0.233242	0.03278	1.11607e-12	9.15849e-09	TCF12	15	-0.151335	0.900417	-0.108989	0.927238	-0.240582	0.846404
ILMN_1669833	-0.0854391	0.0180591	291.398	-4.73108	3.4863e-06	0.0173304	-0.0651809	0.0222276	0.00336325	0.999886	-0.128871	0.0309197	3.07371e-05	0.156698	SH2B2	7	0.0884483	1.06323	0.0679588	1.04823	0.131631	1.09553
ILMN_1669851	-0.0359328	0.0184937	289.606	-1.94298	0.0529877	0.999823	-0.0453214	0.0224547	0.0435549	0.999886	-0.0144797	0.0325927	0.656854	0.999385	STAG3L4	7	0.0422517	1.02972	0.0506008	1.0357	0.0246557	1.01724
ILMN_1669878	0.0910053	0.0116688	290.52	7.79904	1.12625e-13	8.74985e-10	0.0767873	0.0138903	3.23655e-08	0.000246561	0.122722	0.0209353	4.57362e-09	3.2276e-05	GUSB	7	-0.0953941	0.936016	-0.0820361	0.944723	-0.123547	0.917928
ILMN_1669881	0.0626852	0.0227761	291.157	2.75223	0.00629064	0.999823	0.0478167	0.0267354	0.0736927	0.999886	0.0913281	0.0429553	0.0334932	0.999385	TSPAN13	7	-0.0706881	0.952184	-0.0543336	0.963039	-0.105156	0.929705
ILMN_1669888	-0.246374	0.020037	291.423	-12.2959	2.83824e-28	2.96653e-24	-0.21088	0.0241066	2.17541e-18	2.18368e-14	-0.319508	0.0348363	4.65655e-20	4.58996e-16	CSTA	3	0.236402	1.17805	0.200642	1.14921	0.311766	1.24123
ILMN_1669905	-0.132552	0.0146586	290.446	-9.04257	2.23626e-17	1.93124e-13	-0.0920803	0.018264	4.61578e-07	0.00330905	-0.21978	0.0221351	3.11238e-23	3.23501e-19	DCP2	5	0.12065	1.08722	0.081385	1.05803	0.203403	1.15141
ILMN_1669927	0.266392	0.0188297	290.386	14.1474	6.35066e-35	7.13306e-31	0.215747	0.0229415	5.24072e-21	5.45873e-17	0.374794	0.0303684	5.40763e-35	6.19877e-31	ICOS	2	-0.267761	0.830608	-0.217237	0.860212	-0.374243	0.77151
ILMN_1669931	0.0194768	0.0181455	289.64	1.07337	0.284	0.999823	0.00910606	0.0226307	0.687407	0.999886	0.0409907	0.029085	0.158734	0.999385	TM9SF3	10	-0.028983	0.980111	-0.0175723	0.987894	-0.0530315	0.963909
ILMN_1669940	0.0233718	0.0171308	289.606	1.36431	0.173528	0.999823	0.0251966	0.0211158	0.232768	0.999886	0.0199973	0.0292449	0.49411	0.999385	TMEM38B	9	-0.0238655	0.983594	-0.0254795	0.982494	-0.0204639	0.985916
ILMN_1669966	0.145494	0.013563	290.236	10.7273	7.80697e-23	7.51655e-19	0.131475	0.015911	1.41854e-16	1.38364e-12	0.173911	0.0252276	5.43709e-12	4.35728e-08	NDUFS7	19	-0.142067	0.90622	-0.126856	0.915825	-0.174125	0.886305
ILMN_1669972	-0.0354958	0.0158574	289.787	-2.23843	0.0259524	0.999823	-0.0187533	0.0189564	0.322522	0.999886	-0.0695247	0.0274035	0.0111784	0.999385	B7H6	11	0.0442657	1.03116	0.0257901	1.01804	0.0832035	1.05937
ILMN_1670000	-0.088778	0.0130531	291.57	-6.80131	5.87154e-11	4.1136e-07	-0.0711215	0.016797	2.29394e-05	0.142477	-0.125665	0.0195694	1.34939e-10	1.02379e-06	DCAF6	1	0.115223	1.08314	0.0953652	1.06834	0.157074	1.11502
ILMN_1670008	-0.146518	0.0198337	289.902	-7.38735	1.60393e-12	1.19797e-08	-0.11555	0.0248696	3.38044e-06	0.0227301	-0.211136	0.031327	1.58667e-11	1.24997e-07	FLCN	17	0.149327	1.10905	0.117339	1.08473	0.216741	1.16211
ILMN_1670028	-0.313399	0.0227382	290.679	-13.7829	1.33401e-33	1.48115e-29	-0.288569	0.0276544	1.71971e-25	1.87758e-21	-0.366334	0.0395484	1.98874e-20	1.97422e-16	LPIN2	18	0.310943	1.24052	0.285944	1.21921	0.363629	1.28666
ILMN_1670037	0.0876858	0.0198447	289.791	4.41861	1.40514e-05	0.0649032	0.0551919	0.0250665	0.0276783	0.999886	0.154152	0.0307417	5.3194e-07	0.00325175	POLR2L	11	-0.0933907	0.937317	-0.0586681	0.96015	-0.166569	0.890959
ILMN_1670079	0.0513434	0.0150771	289.827	3.40538	0.000754029	0.999823	0.0402581	0.0183587	0.0283169	0.999886	0.0740571	0.026248	0.00478091	0.999385	OMA1	1	-0.0569185	0.961315	-0.0451634	0.96918	-0.0816926	0.944948
ILMN_1670096	-0.0766061	0.016704	289.606	-4.5861	6.72875e-06	0.0324595	-0.060934	0.0210403	0.00377872	0.999886	-0.108012	0.0264076	4.31055e-05	0.215398	NRBP1	2	0.0761913	1.05423	0.0593561	1.042	0.111672	1.08048
ILMN_1670130	-0.244602	0.0176324	291.103	-13.8724	6.15514e-34	6.85744e-30	-0.216909	0.0208971	3.06299e-25	3.33682e-21	-0.301873	0.0318761	2.79272e-21	2.81618e-17	ARID3A	19	0.247227	1.18692	0.217878	1.16302	0.309079	1.23892
ILMN_1670134	0.0706469	0.0231347	290.252	3.05372	0.00246985	0.999823	0.0460067	0.0290367	0.113095	0.999886	0.12136	0.0368573	0.000992294	0.999385	FADS1	11	-0.0750285	0.949323	-0.0487422	0.966779	-0.130428	0.913561
ILMN_1670172	0.174075	0.0121215	290.884	14.3609	1.01941e-35	1.15306e-31	0.164073	0.0149015	3.40106e-28	3.79049e-24	0.196832	0.0205643	1.05353e-21	1.06954e-17	WDR33	2	-0.179173	0.883209	-0.169791	0.888971	-0.198946	0.871187
ILMN_1670218	0.16827	0.0172646	290.626	9.74656	1.32245e-19	1.20052e-15	0.126029	0.020756	1.26387e-09	1.02879e-05	0.259684	0.0293526	8.98514e-19	8.65e-15	EXOSC6	16	-0.174556	0.88604	-0.132835	0.912037	-0.262485	0.83365
ILMN_1670256	-0.062363	0.0198009	289.751	-3.14951	0.00180634	0.999823	-0.0690239	0.0240949	0.00417448	0.999886	-0.0508572	0.0341355	0.13626	0.999385	PDK1	2	0.0705246	1.0501	0.0785025	1.05592	0.0537109	1.03793
ILMN_1670263	0.0780115	0.013903	291.611	5.61112	4.67407e-08	0.000275209	0.0611029	0.0167404	0.000262211	0.999886	0.11276	0.0250799	6.92285e-06	0.0380964	CNST	1	-0.0749077	0.949403	-0.0579711	0.960614	-0.110602	0.926201
ILMN_1670272	-0.323935	0.0206714	290.565	-15.6706	1.54252e-40	1.80459e-36	-0.289273	0.0253373	3.44429e-30	3.87586e-26	-0.398073	0.034656	1.54382e-30	1.72305e-26	LRP10	14	0.326113	1.25363	0.290997	1.22349	0.400123	1.31962
ILMN_1670302	-0.161921	0.0168337	292.02	-9.6189	3.31686e-19	2.98717e-15	-0.140273	0.0194417	5.39038e-13	4.87398e-09	-0.207366	0.0317725	6.72921e-11	5.16601e-07	HK3	5	0.155649	1.11392	0.134351	1.0976	0.200535	1.14912
ILMN_1670305	-0.275854	0.0279914	293.904	-9.85496	5.54388e-20	5.07099e-16	-0.225391	0.0350798	1.31793e-10	1.11062e-06	-0.392649	0.0428284	4.82092e-20	4.75054e-16	SERPING1	11	0.270658	1.20636	0.227303	1.17064	0.362031	1.28523
ILMN_1670377	-0.13861	0.0175757	289.846	-7.88643	6.38002e-14	4.99492e-10	-0.115124	0.0219806	1.62745e-07	0.00119911	-0.186623	0.0283377	4.52772e-11	3.50309e-07	ZNF625-ZNF20,ZNF20	19	0.135667	1.0986	0.111288	1.08019	0.187046	1.13843
ILMN_1670398	-0.0120417	0.0207566	292.446	-0.580137	0.562269	0.999823	-0.0193287	0.0254253	0.447125	0.999886	0.00151441	0.0362259	0.966654	0.999385	BCR	22	0.0126289	1.00879	0.0206981	1.01445	-0.00437702	0.996971
ILMN_1670410	-0.374748	0.0214157	291.618	-17.4988	2.26824e-47	2.72756e-43	-0.356226	0.0261681	3.35142e-42	3.92083e-38	-0.414728	0.0368628	2.30084e-29	2.5468e-25	LOC100133161	11	0.39036	1.31072	0.369887	1.29225	0.433507	1.35051
ILMN_1670420	0.271052	0.01837	290.358	14.7551	3.75739e-37	4.30109e-33	0.220642	0.0222718	3.8911e-23	4.16348e-19	0.37741	0.0300904	4.36664e-36	5.03387e-32	METAP2	12	-0.284429	0.821067	-0.232937	0.850901	-0.392949	0.761571
ILMN_1670439	0.110427	0.0186609	289.774	5.91754	9.20937e-09	5.71533e-05	0.0979294	0.023132	2.30084e-05	0.142882	0.137233	0.0315453	1.35929e-05	0.0722872	FYTTD1	3	-0.117915	0.921518	-0.105093	0.929745	-0.144938	0.904418
ILMN_1670456	0.00779136	0.0122562	289.949	0.63571	0.525467	0.999823	-0.00660098	0.0143621	0.645796	0.999886	0.0381636	0.0229928	0.0969525	0.999385	RBM42	19	-0.00958807	0.993376	0.00487438	1.00338	-0.0400681	0.972609
ILMN_1670472	0.0451186	0.0105659	289.675	4.2702	2.65052e-05	0.118293	0.047288	0.0132358	0.000353279	0.999886	0.0409469	0.0173995	0.0186057	0.999385	FAF2	5	-0.0525763	0.964213	-0.0544922	0.962933	-0.0485385	0.966915
ILMN_1670518	-0.221378	0.0243389	289.633	-9.09566	1.54842e-17	1.34264e-13	-0.205858	0.0289178	1.08913e-12	9.76624e-09	-0.254449	0.0429608	3.1646e-09	2.25319e-05	WDFY3	4	0.227621	1.1709	0.21175	1.15809	0.261069	1.19837
ILMN_1670532	-0.113297	0.0174266	290.445	-6.50135	3.46341e-10	2.33399e-06	-0.0691698	0.0211747	0.0010884	0.999886	-0.204558	0.0280592	3.09469e-13	2.58592e-09	GMCL1	2	0.110755	1.07979	0.0646516	1.04583	0.20792	1.15502
ILMN_1670539	0.132288	0.0173014	291.155	7.64606	3.03346e-13	2.32333e-09	0.122036	0.021477	1.33008e-08	0.000103374	0.150249	0.0294358	3.3206e-07	0.00206342	SNX29	16	-0.131745	0.912727	-0.119627	0.920426	-0.157285	0.896711
ILMN_1670542	0.164237	0.0194001	289.954	8.46577	1.2847e-15	1.06026e-11	0.133041	0.0243894	4.90032e-08	0.00037066	0.22847	0.0307829	1.15373e-13	9.78363e-10	AK2	1	-0.172255	0.887455	-0.139366	0.907918	-0.241568	0.845825
ILMN_1670570	-0.115051	0.0202515	292.399	-5.6811	3.23223e-08	0.000192609	-0.077709	0.024388	0.00144072	0.999886	-0.199977	0.0354682	1.71829e-08	0.000117032	MXI1	10	0.149023	1.10882	0.112119	1.08081	0.2268	1.17024
ILMN_1670572	-0.0939098	0.0197704	289.606	-4.75002	3.20508e-06	0.0159838	-0.0808044	0.024452	0.000951072	0.999886	-0.119798	0.0316911	0.000156707	0.726025	IDO2	8	0.102081	1.07332	0.0870051	1.06216	0.133854	1.09722
ILMN_1670576	-0.00153739	0.0225001	294.48	-0.0683282	0.945571	0.999823	-0.0224659	0.0278044	0.419092	0.999886	0.0462848	0.038019	0.223447	0.999385	IRF5	7	-0.0013215	0.999084	0.019237	1.01342	-0.0446491	0.969526
ILMN_1670589	-0.130109	0.0211007	290.012	-6.1661	2.34217e-09	1.50601e-05	-0.100866	0.0262423	0.000121223	0.689273	-0.191629	0.0344896	2.75834e-08	0.000185636	MYH10	17	0.16148	1.11843	0.129359	1.09381	0.229177	1.17217
ILMN_1670609	-0.0231053	0.0124943	291.139	-1.84927	0.0654329	0.999823	-0.0171457	0.0157418	0.276072	0.999886	-0.0369934	0.0201247	0.0660324	0.999385	ATOX1	5	0.0227881	1.01592	0.018036	1.01258	0.0328032	1.023
ILMN_1670638	0.0361188	0.0121411	290.517	2.97493	0.00317664	0.999823	0.00994051	0.0152876	0.515541	0.999886	0.092423	0.0178221	2.15001e-07	0.00135515	PITPNC1	17	-0.0399286	0.972703	-0.0148226	0.989778	-0.0928403	0.937675
ILMN_1670666	0.184048	0.0149967	290.828	12.2726	3.51332e-28	3.66825e-24	0.165981	0.0182679	1.02781e-19	1.05251e-15	0.2222	0.0258638	8.61043e-18	8.09725e-14	RAB12	18	-0.188709	0.87739	-0.170806	0.888346	-0.226441	0.854741
ILMN_1670693	-0.00430515	0.0200896	289.606	-0.214297	0.830466	0.999823	-0.00849259	0.0244436	0.728264	0.999886	0.00467332	0.0345417	0.892379	0.999385	LIPE	19	0.0130912	1.00912	0.0164679	1.01148	0.00597485	1.00415
ILMN_1670695	0.0622627	0.0231404	289.907	2.69065	0.00754518	0.999823	0.00712791	0.0293958	0.808408	0.999886	0.181878	0.0336599	6.53877e-08	0.00042927	BACH2	6	-0.0645754	0.956227	-0.011917	0.991774	-0.175554	0.885427
ILMN_1670752	0.0366213	0.0127514	289.927	2.87194	0.00438062	0.999823	0.0224582	0.0159869	0.160084	0.999886	0.0665459	0.0204975	0.0011682	0.999385	KIAA0907	1	-0.0461708	0.968504	-0.032078	0.978011	-0.0758717	0.948769
ILMN_1670796	0.212802	0.0160335	290.46	13.2723	9.55841e-32	1.04129e-27	0.199974	0.0179796	9.77448e-29	1.092e-24	0.240041	0.0315972	3.03304e-14	2.61599e-10	EXOSC10	1	-0.218951	0.85919	-0.207104	0.866275	-0.243919	0.844448
ILMN_1670801	0.109667	0.0185642	289.997	5.90745	9.71962e-09	6.01936e-05	0.0753692	0.0238507	0.00157744	0.999886	0.183057	0.0273445	2.16445e-11	1.69649e-07	MTR	1	-0.113522	0.924329	-0.0794921	0.946391	-0.18524	0.879503
ILMN_1670807	0.209003	0.0213766	290.053	9.77717	1.06499e-19	9.68292e-16	0.14485	0.026424	4.21168e-08	0.000319287	0.343793	0.0318612	3.82382e-27	4.15535e-23	FAM84B	8	-0.214039	0.86212	-0.148874	0.901954	-0.351375	0.783837
ILMN_1670809	-0.0103503	0.0186445	289.883	-0.555141	0.579226	0.999823	-0.0122975	0.0233084	0.597775	0.999886	-0.00518265	0.0310471	0.867426	0.999385	NRM	6	0.00952578	1.00662	0.0108294	1.00753	0.00677831	1.00471
ILMN_1670817	0.135448	0.015541	289.789	8.7155	2.27676e-16	1.91658e-12	0.105017	0.0183868	1.11958e-08	8.73945e-05	0.200745	0.0279133	6.39639e-13	5.28917e-09	GRPEL1	4	-0.142072	0.906217	-0.111973	0.925322	-0.205508	0.867233
ILMN_1670841	-0.0638101	0.0110825	292.711	-5.75773	2.15271e-08	0.000129973	-0.0491197	0.0137473	0.000352855	0.999886	-0.0954832	0.0182645	1.71551e-07	0.00108969	CPNE1	20	0.0608038	1.04305	0.0461384	1.0325	0.0917114	1.06563
ILMN_1670870	-0.125999	0.0214574	289.944	-5.87204	1.17712e-08	7.2546e-05	-0.123004	0.0280419	1.15225e-05	0.0739052	-0.130627	0.0300308	1.36273e-05	0.0724427	ALCAM	3	0.11796	1.0852	0.115303	1.0832	0.12356	1.08942
ILMN_1670875	-0.0975245	0.0184306	289.628	-5.29143	2.39909e-07	0.00132478	-0.0703651	0.0233987	0.00263644	0.999886	-0.154154	0.0267036	7.79823e-09	5.42445e-05	PPM1D	17	0.0870817	1.06222	0.0602373	1.04264	0.143657	1.1047
ILMN_1670878	-0.0205158	0.0209458	290.125	-0.979471	0.328163	0.999823	-0.00830133	0.0248681	0.738519	0.999886	-0.0475593	0.0379994	0.210723	0.999385	YTHDC1	4	0.0217544	1.01519	0.0103433	1.0072	0.0458035	1.03226
ILMN_1670895	0.136713	0.0128171	289.809	10.6664	1.26365e-22	1.2131e-18	0.120129	0.0159627	5.2491e-14	4.86749e-10	0.172067	0.0207061	9.57387e-17	8.78957e-13	ZNF207	17	-0.148009	0.902495	-0.130809	0.913319	-0.184258	0.880101
ILMN_1670899	-0.0577547	0.0183136	292.318	-3.15365	0.00178018	0.999823	-0.0518855	0.0224877	0.021039	0.999886	-0.0676059	0.0321093	0.0352487	0.999385	FBN2	5	0.0632624	1.04483	0.0559842	1.03957	0.0786015	1.05599
ILMN_1670901	0.200976	0.0162509	290.562	12.367	1.64448e-28	1.72374e-24	0.173522	0.019819	2.03452e-18	2.04306e-14	0.258382	0.0276733	9.92227e-21	9.8935e-17	COX10	17	-0.206885	0.866406	-0.178616	0.88355	-0.266464	0.831354
ILMN_1670925	0.0897084	0.0143485	290.363	6.25211	1.44289e-09	9.38022e-06	0.0650811	0.0166736	9.4918e-05	0.547392	0.142781	0.0269095	1.12066e-07	0.000723607	CYB5D1	17	-0.0875568	0.941115	-0.063899	0.956675	-0.137416	0.909146
ILMN_1670926	-0.477867	0.0209744	291.468	-22.7833	1.07636e-66	1.3292e-62	-0.42435	0.0245656	7.35982e-67	8.77291e-63	-0.589606	0.0370544	5.24068e-57	6.26156e-53	CHST15	10	0.479349	1.39411	0.425193	1.34275	0.593485	1.50889
ILMN_1670931	0.163783	0.0206769	289.606	7.92105	5.08773e-14	3.99285e-10	0.128024	0.0259104	7.77195e-07	0.00548855	0.240689	0.0323374	9.83998e-14	8.35808e-10	PDS5A	4	-0.170719	0.8884	-0.135842	0.910139	-0.244223	0.84427
ILMN_1670970	-0.193862	0.0223456	289.743	-8.67562	3.0099e-16	2.5241e-12	-0.172491	0.0273501	2.84895e-10	2.37346e-06	-0.236305	0.0373092	2.39371e-10	1.79648e-06	PPP3CA	4	0.194635	1.14443	0.170488	1.12544	0.245525	1.18552
ILMN_1670972	-0.0582058	0.0187641	289.606	-3.10198	0.00211197	0.999823	-0.0398527	0.0232098	0.0859678	0.999886	-0.0958224	0.0305077	0.00168415	0.999385	PTP4A2	1	0.0668134	1.0474	0.0471026	1.03319	0.108355	1.078
ILMN_1670998	-0.3433	0.0251105	290.27	-13.6715	3.4635e-33	3.82925e-29	-0.289804	0.0310014	8.92332e-21	9.26865e-17	-0.455313	0.0403789	1.72368e-29	1.90846e-25	TALDO1	11	0.346205	1.27121	0.291024	1.22351	0.4625	1.37793
ILMN_1671004	0.0713268	0.0216291	289.773	3.29772	0.00109626	0.999823	0.062588	0.0262366	0.017055	0.999886	0.0898748	0.0384773	0.0195022	0.999385	POLG2	17	-0.079618	0.946308	-0.0707012	0.952175	-0.0984102	0.934062
ILMN_1671005	0.127058	0.016963	289.787	7.49031	8.34462e-13	6.30019e-09	0.116909	0.020206	7.21552e-09	5.68583e-05	0.147873	0.0309763	1.80841e-06	0.0105069	IRF2BP2	1	-0.126062	0.916329	-0.115467	0.923083	-0.148392	0.902256
ILMN_1671028	-0.0600742	0.0188001	289.665	-3.19543	0.00155047	0.999823	-0.04926	0.0228509	0.0311063	0.999886	-0.0817217	0.0332555	0.0139951	0.999385	THRAP3	1	0.0572078	1.04045	0.0457264	1.0322	0.0814052	1.05805
ILMN_1671048	0.0168528	0.0185525	289.606	0.908384	0.364431	0.999823	0.0135987	0.0224673	0.545002	0.999886	0.0246001	0.0329369	0.455133	0.999385	ZNF644	1	-0.0102963	0.992889	-0.00838113	0.994207	-0.0143325	0.990115
ILMN_1671054	-0.125839	0.0164395	291.952	-7.6547	2.84977e-13	2.18492e-09	-0.104898	0.0186508	1.86242e-08	0.00014363	-0.174522	0.0324563	7.56821e-08	0.000494734	HLA-A	6	0.127405	1.09233	0.109136	1.07858	0.165907	1.12187
ILMN_1671114	-0.12976	0.0211046	289.606	-6.14843	2.58887e-09	1.66154e-05	-0.140377	0.0255173	3.77114e-08	0.000286734	-0.107658	0.0377957	0.00439379	0.999385	ZNF865	19	0.135623	1.09857	0.145934	1.10645	0.113891	1.08214
ILMN_1671116	0.0994337	0.0177501	290.028	5.60185	4.92651e-08	0.000289433	0.111739	0.0214692	1.94392e-07	0.00142548	0.0741844	0.0315702	0.0187825	0.999385	XXYLT1	3	-0.103363	0.93086	-0.115124	0.923303	-0.0785774	0.946991
ILMN_1671142	0.196125	0.0197652	291.721	9.92272	3.4816e-20	3.19855e-16	0.176793	0.0240566	1.9962e-13	1.82533e-09	0.235293	0.0339071	3.93906e-12	3.17449e-08	GPR68	14	-0.205481	0.867249	-0.184028	0.880242	-0.250693	0.840493
ILMN_1671191	0.0656288	0.0110777	290.348	5.9244	8.85598e-09	5.50222e-05	0.0411719	0.0137304	0.00271227	0.999886	0.116728	0.0176026	3.32826e-11	2.59038e-07	UQCRC1	3	-0.0683632	0.953719	-0.0430884	0.970575	-0.121631	0.919148
ILMN_1671207	0.176595	0.0161039	289.95	10.966	1.22769e-23	1.19773e-19	0.164372	0.0200846	2.74579e-16	2.66424e-12	0.201719	0.0265396	2.94576e-14	2.54161e-10	IARS2	1	-0.18592	0.879088	-0.173016	0.886986	-0.213114	0.862673
ILMN_1671217	0.153668	0.013562	290.532	11.3308	6.84743e-25	6.82483e-21	0.126486	0.015929	2.0115e-15	1.9242e-11	0.209303	0.0244806	1.23338e-17	1.15481e-13	RPS15	19	-0.144324	0.904803	-0.116386	0.922496	-0.203205	0.868618
ILMN_1671221	-0.0693565	0.011364	289.832	-6.10317	3.3269e-09	2.12057e-05	-0.0558897	0.0147469	0.000150692	0.845082	-0.0961064	0.0163734	4.36651e-09	3.08537e-05	GAPVD1	9	0.0643731	1.04563	0.0499205	1.03521	0.0948322	1.06794
ILMN_1671237	0.0216523	0.0178622	290.207	1.21219	0.226426	0.999823	0.0300428	0.0214597	0.161523	0.999886	0.00367755	0.0326183	0.910233	0.999385	GNGT2	17	-0.0181033	0.98753	-0.0260743	0.982089	-0.00130422	0.999096
ILMN_1671260	-0.346108	0.0257636	293.282	-13.434	2.1601e-32	2.36984e-28	-0.314943	0.0325077	3.38255e-22	3.5828e-18	-0.410706	0.0408019	7.82028e-24	8.19175e-20	WLS	1	0.352116	1.27643	0.318333	1.24689	0.423315	1.34101
ILMN_1671263	-0.0119719	0.0212089	289.872	-0.564476	0.572867	0.999823	-0.027553	0.0248783	0.268074	0.999886	0.0187377	0.0387118	0.628364	0.999385	CACNA1H	16	0.0306973	1.02151	0.0472444	1.03329	-0.00417602	0.99711
ILMN_1671265	-0.0650418	0.0164039	289.606	-3.96503	9.25317e-05	0.380708	-0.0472592	0.0199565	0.0178792	0.999886	-0.1026	0.0283833	0.000300594	0.999385	ING2	4	0.0663354	1.04705	0.0480451	1.03386	0.104883	1.07541
ILMN_1671281	-0.260157	0.0144359	291.529	-18.0216	2.61055e-49	3.15693e-45	-0.215797	0.0173241	1.28946e-35	1.48366e-31	-0.354441	0.0233525	4.957e-52	5.90577e-48	RNASEL	1	0.257569	1.19546	0.213568	1.15955	0.350301	1.27483
ILMN_1671288	0.0511893	0.0184002	289.606	2.782	0.00575726	0.999823	0.0666816	0.0228074	0.00345916	0.999886	0.0198733	0.0308286	0.519161	0.999385	ODF2	9	-0.0489801	0.966619	-0.0655727	0.955566	-0.0140108	0.990335
ILMN_1671291	0.222873	0.015195	290.188	14.6675	7.97618e-37	9.11039e-33	0.19819	0.0183363	3.13326e-27	3.47134e-23	0.274686	0.0268185	1.28002e-24	1.35349e-20	EIF3I	1	-0.223506	0.856481	-0.198352	0.871545	-0.276519	0.825581
ILMN_1671326	-0.0455036	0.014196	289.939	-3.20537	0.00149951	0.999823	-0.0226428	0.0169727	0.18218	0.999886	-0.0941226	0.0239395	8.43493e-05	0.406534	EIF2C1	1	0.0440652	1.03101	0.0206202	1.0144	0.0934763	1.06694
ILMN_1671337	-0.0644775	0.0180253	292.016	-3.57706	0.000406598	0.999823	-0.0714519	0.0212993	0.000794618	0.999886	-0.0486406	0.0335359	0.146946	0.999385	SLC2A5	1	0.0702555	1.0499	0.0767287	1.05462	0.0566131	1.04002
ILMN_1671374	0.178668	0.0141291	291.124	12.6454	1.64669e-29	1.74961e-25	0.161453	0.0169024	1.2714e-21	1.33612e-17	0.214529	0.0253575	2.66997e-17	2.482e-13	C19orf53	19	-0.182513	0.881167	-0.164212	0.892416	-0.221082	0.857921
ILMN_1671404	-0.36755	0.019743	290.825	-18.6167	1.76368e-51	2.14252e-47	-0.324411	0.0244345	3.15892e-40	3.6833e-36	-0.455385	0.0316043	4.54674e-47	5.3897e-43	SVIL	10	0.364858	1.28775	0.318782	1.24728	0.461964	1.37742
ILMN_1671427	0.107623	0.0146546	290.175	7.34392	2.10593e-12	1.56766e-08	0.0652847	0.0166316	8.66072e-05	0.502495	0.194533	0.0260319	7.84728e-14	6.68196e-10	FBXW4	10	-0.0989555	0.933709	-0.0559246	0.961978	-0.189644	0.876822
ILMN_1671442	0.00426349	0.0179126	289.82	0.238016	0.812037	0.999823	-0.00205741	0.0222456	0.926312	0.999886	0.0195087	0.0293192	0.505802	0.999385	WDR43	2	-0.00168861	0.99883	0.00205454	1.00143	-0.00957739	0.993383
ILMN_1671452	-0.0785801	0.014546	289.78	-5.40216	1.37476e-07	0.000777699	-0.0605099	0.0182748	0.00092924	0.999886	-0.11739	0.0220372	9.99066e-08	0.000647395	MRPL44	2	0.0710696	1.0505	0.0543158	1.03837	0.106379	1.07652
ILMN_1671482	0.00784739	0.0154615	291.524	0.507542	0.612158	0.999823	0.0324645	0.0177246	0.0670108	0.999886	-0.0438291	0.0300848	0.145158	0.999385	GALM	2	-0.0128497	0.991133	-0.0368855	0.974757	0.0378066	1.02655
ILMN_1671486	-0.0477147	0.0226547	290.2	-2.10617	0.0360482	0.999823	-0.0328338	0.0275866	0.233964	0.999886	-0.0785955	0.0390715	0.044264	0.999385	HOMER2	15	0.0582919	1.04123	0.0427334	1.03006	0.0910819	1.06517
ILMN_1671494	0.251237	0.0155579	290.801	16.1485	2.55898e-42	3.02036e-38	0.214453	0.0185034	4.63692e-31	5.24111e-27	0.328358	0.0269433	3.64637e-34	4.15723e-30	USP5	12	-0.25568	0.837592	-0.218295	0.85958	-0.33447	0.793076
ILMN_1671509	-0.188736	0.0211593	290.037	-8.91975	5.3882e-17	4.60476e-13	-0.174762	0.0251136	3.4311e-12	3.03618e-08	-0.217001	0.0391691	3.02279e-08	0.000202648	CCL3	17	0.190887	1.14147	0.176509	1.13015	0.221189	1.16569
ILMN_1671516	-0.192616	0.0199772	290.63	-9.64184	2.87055e-19	2.5878e-15	-0.145428	0.0258882	1.93717e-08	0.000149221	-0.292194	0.0272711	8.71138e-27	9.4292e-23	CIR1	2	0.185756	1.13741	0.139236	1.10132	0.283798	1.2174
ILMN_1671554	0.211627	0.0169821	291.064	12.4618	7.43585e-29	7.82921e-25	0.187594	0.0209882	3.96038e-19	4.02137e-15	0.262801	0.0282064	1.19592e-20	1.19089e-16	LPIN1	2	-0.222116	0.857307	-0.197862	0.871842	-0.273233	0.827463
ILMN_1671565	-0.203096	0.0140925	293.116	-14.4117	5.78773e-36	6.56444e-32	-0.177705	0.0177961	1.76241e-23	1.89353e-19	-0.253775	0.0211111	2.75839e-33	3.13161e-29	RNASET2	6	0.210911	1.15742	0.183641	1.13575	0.268383	1.20446
ILMN_1671568	0.259965	0.0184537	291.2	14.0874	1.00395e-34	1.12623e-30	0.234084	0.0221249	3.68494e-26	4.04643e-22	0.312177	0.0331803	5.03281e-21	5.04993e-17	ECHDC2	1	-0.263993	0.83278	-0.237059	0.848473	-0.320758	0.800649
ILMN_1671583	-0.106272	0.0131456	292.006	-8.08425	1.67764e-14	1.33759e-10	-0.0868062	0.0159121	4.88767e-08	0.000369752	-0.147148	0.0224808	5.92896e-11	4.56233e-07	MKRN1	7	0.137626	1.10009	0.114841	1.08286	0.185645	1.13733
ILMN_1671603	-0.0473681	0.0140335	290.489	-3.37535	0.000837566	0.999823	-0.0261945	0.017951	0.144504	0.999886	-0.0938693	0.0212739	1.02224e-05	0.0551702	MED30	8	0.040757	1.02865	0.0210388	1.01469	0.0823136	1.05871
ILMN_1671621	0.0399686	0.0120369	290.095	3.3205	0.00101347	0.999823	0.0615181	0.0152324	5.37644e-05	0.319576	-0.00447538	0.0181978	0.805737	0.999385	PCMT1	6	-0.0500455	0.965906	-0.0712745	0.951797	-0.0053046	0.99633
ILMN_1671661	-0.0566889	0.0141292	290.139	-4.01217	7.66182e-05	0.319191	-0.0465393	0.0178818	0.00925172	0.999886	-0.0790489	0.0221213	0.000352346	0.999385	HSD17B7	1	0.0552416	1.03903	0.0448746	1.03159	0.0770903	1.05489
ILMN_1671686	-0.0694904	0.0229752	291.168	-3.02459	0.0027117	0.999823	-0.0962349	0.0274815	0.000462123	0.999886	-0.0159233	0.0402975	0.692737	0.999385	EPB49	8	0.122901	1.08892	0.146543	1.10691	0.0730734	1.05196
ILMN_1671693	-0.037479	0.0174879	292.283	-2.14314	0.0329274	0.999823	-0.0509676	0.0206362	0.0135182	0.999886	-0.00996	0.0324455	0.758862	0.999385	C18orf10	18	0.0759231	1.05404	0.0872349	1.06233	0.0520831	1.03676
ILMN_1671703	-0.0222952	0.0146021	295.489	-1.52685	0.127867	0.999823	0.00816659	0.0174085	0.638988	0.999886	-0.0893696	0.0249959	0.000349738	0.999385	ACTA2	10	0.0224785	1.0157	-0.00752001	0.994801	0.0857011	1.0612
ILMN_1671731	0.129201	0.0202779	289.694	6.37153	7.34156e-10	4.85057e-06	0.0952962	0.0253019	0.000165639	0.924431	0.201486	0.0325167	5.77744e-10	4.26953e-06	AVPI1	10	-0.131689	0.912762	-0.0975304	0.934632	-0.20368	0.868333
ILMN_1671742	0.220988	0.0189983	290.966	11.632	6.1443e-26	6.2211e-22	0.180347	0.0235984	2.13264e-14	1.99487e-10	0.306921	0.0302937	4.00479e-24	4.21103e-20	UPF3A	13	-0.226636	0.854625	-0.186071	0.878997	-0.312128	0.805453
ILMN_1671766	-0.230434	0.0204867	290.331	-11.248	1.32591e-24	1.31531e-20	-0.192405	0.0248468	9.66045e-15	9.10304e-11	-0.307256	0.0344041	4.22869e-19	4.09802e-15	F12	5	0.229501	1.17243	0.189159	1.1401	0.314522	1.2436
ILMN_1671791	0.197268	0.0176155	290.45	11.1985	1.9513e-24	1.93139e-20	0.173695	0.021655	1.04894e-15	1.00897e-11	0.244707	0.0297928	2.14619e-16	1.95475e-12	PCK2	14	-0.206449	0.866668	-0.180363	0.882481	-0.261427	0.834262
ILMN_1671809	-0.0591316	0.0108995	291.509	-5.42516	1.21827e-07	0.000693195	-0.0594255	0.0139983	2.18391e-05	0.135948	-0.0576906	0.016778	0.000585011	0.999385	DUSP22	6	0.0568189	1.04017	0.0568252	1.04017	0.0568058	1.04016
ILMN_1671837	-0.132486	0.0150591	290.384	-8.79777	1.26862e-16	1.07414e-12	-0.122687	0.0179171	7.51679e-12	6.5847e-08	-0.152429	0.0277984	4.17292e-08	0.000277332	WASF2	1	0.148443	1.10837	0.136239	1.09904	0.174163	1.12831
ILMN_1671839	0.15388	0.0143034	290.946	10.7583	6.02994e-23	5.81648e-19	0.13146	0.0168632	6.40682e-15	6.06469e-11	0.201264	0.0262612	1.80338e-14	1.56408e-10	TAF1C	16	-0.157879	0.896342	-0.135389	0.910424	-0.205278	0.867372
ILMN_1671843	-0.287468	0.0215591	290.358	-13.3339	5.75641e-32	6.28313e-28	-0.267493	0.0254587	8.02649e-26	8.7866e-22	-0.32956	0.0398915	1.43955e-16	1.31604e-12	PSRC1	1	0.281335	1.21532	0.261696	1.19889	0.322724	1.25069
ILMN_1671854	0.187961	0.0156453	291.495	12.0139	2.79521e-27	2.88075e-23	0.150756	0.0175039	7.13292e-18	7.09868e-14	0.265823	0.0298469	5.28021e-19	5.10913e-15	2020-09-01	16	-0.182562	0.881137	-0.146338	0.903541	-0.258905	0.835722
ILMN_1671885	-0.204377	0.0171262	290.383	-11.9336	5.5654e-27	5.70787e-23	-0.193708	0.0203412	1.68312e-21	1.76542e-17	-0.227514	0.0316169	6.20193e-13	5.13023e-09	MLF2	12	0.205458	1.15305	0.194532	1.14435	0.228486	1.1716
ILMN_1671891	0.309562	0.0248079	291.557	12.4784	6.36418e-29	6.7053e-25	0.280735	0.0304089	2.65684e-20	2.74186e-16	0.370814	0.042565	2.9931e-18	2.84255e-14	PID1	2	-0.324978	0.79831	-0.294569	0.815316	-0.389067	0.763623
ILMN_1671893	-0.237592	0.0171798	290.596	-13.8298	9.04858e-34	1.00665e-29	-0.207353	0.0211617	1.14226e-22	1.21662e-18	-0.302215	0.0285728	3.80992e-26	4.09947e-22	CHMP2A	19	0.236704	1.1783	0.206746	1.15408	0.299841	1.23101
ILMN_1671895	0.031629	0.0170886	289.714	1.85088	0.0652039	0.999823	0.0469592	0.0207721	0.0237783	0.999886	-4.522e-05	0.0299899	0.998797	0.999385	ZNF613	19	-0.0366724	0.974901	-0.0520366	0.964574	-0.0042919	0.99703
ILMN_1671905	0.057523	0.019351	289.903	2.97262	0.00320051	0.999823	0.0678306	0.0226896	0.00279427	0.999886	0.0362015	0.0361299	0.316353	0.999385	SFR1	10	-0.0566473	0.961496	-0.06759	0.954231	-0.0335852	0.976989
ILMN_1671911	0.160916	0.0149347	290.487	10.7747	5.37146e-23	5.18722e-19	0.123526	0.0183171	1.54353e-11	1.34256e-07	0.239216	0.0237769	8.2291e-24	8.61669e-20	MTA1	14	-0.161999	0.893786	-0.124617	0.917248	-0.240784	0.846285
ILMN_1671928	-0.119655	0.0221327	291.054	-5.40626	1.34243e-07	0.000760352	-0.113265	0.0278618	4.79825e-05	0.286599	-0.128912	0.0348569	0.000217037	0.984696	PROS1	3	0.141697	1.1032	0.130422	1.09461	0.165459	1.12152
ILMN_1671932	0.24696	0.0139326	291.201	17.7253	3.41088e-48	4.10977e-44	0.219255	0.0162143	1.15444e-41	1.34943e-37	0.30242	0.0256278	3.88178e-32	4.38059e-28	SAMM50	22	-0.250424	0.840649	-0.220461	0.858291	-0.313571	0.804648
ILMN_1671933	-0.228425	0.0218269	289.748	-10.4653	5.94911e-22	5.64689e-18	-0.183243	0.0278581	4.77702e-11	4.08483e-07	-0.323922	0.0320201	4.68148e-24	4.91695e-20	GPSM2	1	0.236748	1.17833	0.190874	1.14145	0.333428	1.26
ILMN_1671969	-0.0849025	0.0152508	290.146	-5.56707	5.90018e-08	0.000344865	-0.0591245	0.0181369	0.00111453	0.999886	-0.14107	0.0277778	3.80419e-07	0.00235365	UGP2	2	0.0853253	1.06093	0.0600187	1.04248	0.13866	1.10088
ILMN_1672004	-0.408725	0.0249208	290.26	-16.401	3.10187e-43	3.67261e-39	-0.397895	0.0299092	2.21083e-40	2.57893e-36	-0.430992	0.045277	1.74828e-21	1.76839e-17	TOB1	17	0.419994	1.33792	0.4075	1.32638	0.446327	1.36257
ILMN_1672006	0.189205	0.0173487	290.271	10.906	1.94385e-23	1.89001e-19	0.164736	0.0217717	3.83392e-14	3.56516e-10	0.23943	0.0277804	6.77385e-18	6.38232e-14	SSB	2	-0.196047	0.872939	-0.169466	0.889172	-0.252069	0.839691
ILMN_1672009	0.0351764	0.0196095	289.606	1.79385	0.0738806	0.999823	-0.000377131	0.0240755	0.987502	0.999886	0.110354	0.0314828	0.000456232	0.999385	HLA-F-AS1	6	-0.0314876	0.978411	0.00424259	1.00295	-0.10679	0.928652
ILMN_1672022	0.11039	0.02036	289.897	5.42192	1.24328e-07	0.000706185	0.0814616	0.0243016	0.000801995	0.999886	0.171883	0.0366781	2.78237e-06	0.015879	EPHA4	2	-0.108336	0.927658	-0.0794616	0.946411	-0.169188	0.889343
ILMN_1672024	-0.0325117	0.0188714	291.748	-1.7228	0.0859841	0.999823	-0.0169512	0.0228939	0.459043	0.999886	-0.0695188	0.0326541	0.0332587	0.999385	ISCA1	9	0.0641759	1.04549	0.0481575	1.03394	0.0979352	1.07024
ILMN_1672042	0.140665	0.017033	289.738	8.25837	5.30918e-15	4.30415e-11	0.123619	0.0203597	1.26528e-09	1.02981e-05	0.174817	0.0293713	2.64928e-09	1.89371e-05	DOLPP1	9	-0.142804	0.905757	-0.123838	0.917743	-0.182774	0.881007
ILMN_1672080	0.0764527	0.0221808	290.352	3.4468	0.00065112	0.999823	0.0473416	0.0276537	0.0869064	0.999886	0.138822	0.0363757	0.000135449	0.634579	NR2F6	19	-0.0681505	0.95386	-0.0403877	0.972394	-0.126661	0.915949
ILMN_1672114	-0.182141	0.0208723	290.728	-8.72645	2.08333e-16	1.75541e-12	-0.154089	0.0254925	1.49871e-09	1.2162e-05	-0.24182	0.035709	1.27034e-11	1.00421e-07	TNFRSF10C	8	0.193521	1.14355	0.164276	1.1206	0.255155	1.19346
ILMN_1672120	-0.0677724	0.0210352	293.813	-3.22186	0.00141668	0.999823	-0.0552702	0.0260283	0.033715	0.999886	-0.0915653	0.035779	0.0104916	0.999385	KRT73	12	0.0767253	1.05462	0.06248	1.04426	0.106747	1.0768
ILMN_1672122	0.0859215	0.0180872	289.606	4.75041	3.19943e-06	0.0159587	0.0386216	0.0220917	0.0804223	0.999886	0.184924	0.0284696	8.27646e-11	6.32652e-07	P4HTM	3	-0.0869042	0.941541	-0.0389233	0.973381	-0.188025	0.877806
ILMN_1672128	0.0482502	0.0113805	290.822	4.23973	3.00947e-05	0.133169	0.0484513	0.0135111	0.000335732	0.999886	0.0469945	0.0212133	0.0267372	0.999385	ATF4	22	-0.0519243	0.964649	-0.0515252	0.964916	-0.0527653	0.964087
ILMN_1672135	0.120082	0.0162439	289.775	7.39245	1.55447e-12	1.16166e-08	0.0769769	0.019603	8.60836e-05	0.499629	0.211896	0.0269216	3.52181e-15	3.11997e-11	ZNF615	19	-0.120769	0.919697	-0.0781983	0.94724	-0.210488	0.864245
ILMN_1672149	0.0399658	0.0200407	289.606	1.99423	0.0470644	0.999823	0.0352051	0.0250084	0.159211	0.999886	0.0494702	0.033408	0.138663	0.999385	CHCHD1	10	-0.0475161	0.967601	-0.0410306	0.97196	-0.0611845	0.958477
ILMN_1672165	-0.0901323	0.0202307	292.125	-4.45522	1.1951e-05	0.0557157	-0.0705596	0.0252532	0.00520462	0.999886	-0.134587	0.0335724	6.10108e-05	0.299136	SECISBP2	9	0.0945074	1.0677	0.0753713	1.05363	0.134837	1.09797
ILMN_1672174	-0.21786	0.0216781	290.745	-10.0498	1.36712e-20	1.26663e-16	-0.168949	0.0264968	1.81522e-10	1.52315e-06	-0.320541	0.0361008	6.74382e-19	6.50914e-15	ECE1	1	0.217692	1.16287	0.168313	1.12374	0.32176	1.24985
ILMN_1672176	0.0425582	0.017705	289.703	2.40374	0.0168565	0.999823	0.0326864	0.0223807	0.144161	0.999886	0.0630893	0.0273253	0.0209533	0.999385	SMPD2	6	-0.0318205	0.978185	-0.0230819	0.984128	-0.0502374	0.965777
ILMN_1672191	0.0935899	0.0162364	290.628	5.76419	2.09285e-08	0.000126534	0.102662	0.0204965	5.47909e-07	0.00390823	0.0733671	0.0263971	0.00544649	0.999385	ATP5F1	1	-0.103716	0.930633	-0.110619	0.926191	-0.0891666	0.940066
ILMN_1672287	0.00238724	0.0197733	289.606	0.12073	0.903988	0.999823	0.0168715	0.0248308	0.496849	0.999886	-0.0269618	0.0321898	0.402262	0.999385	MYNN	3	-0.00963431	0.993344	-0.0234093	0.983905	0.0193968	1.01354
ILMN_1672295	0.0574591	0.0158638	290.57	3.62202	0.000344861	0.999823	0.0310307	0.0188041	0.0988998	0.999886	0.11191	0.02845	8.36944e-05	0.403491	ZC3H12A	1	-0.0654529	0.955645	-0.0375772	0.97429	-0.124202	0.917512
ILMN_1672331	-0.0926342	0.0203454	289.606	-4.55308	7.79365e-06	0.037316	-0.091796	0.0250919	0.000253809	0.999886	-0.0932185	0.0340279	0.00615383	0.999385	TAB2	6	0.0964619	1.06915	0.0949861	1.06806	0.0995722	1.07146
ILMN_1672356	-0.1005	0.0167888	290.87	-5.98612	6.31557e-09	3.96492e-05	-0.0576599	0.020985	0.00600188	0.999886	-0.191097	0.0253328	4.57633e-14	3.92603e-10	ANKRD13D	11	0.102006	1.07326	0.0586393	1.04148	0.193403	1.14346
ILMN_1672366	0.238292	0.0161935	290.38	14.7152	5.26053e-37	6.01489e-33	0.201906	0.0196467	8.95912e-25	9.72423e-21	0.312547	0.0268992	3.29214e-31	3.69411e-27	PIGY	4	-0.249225	0.841348	-0.210414	0.864289	-0.331021	0.794974
ILMN_1672389	0.166551	0.0232489	290.78	7.16384	6.46705e-12	4.72547e-08	0.149946	0.0292163	2.86293e-07	0.00207677	0.200303	0.0376692	1.05247e-07	0.000680735	CRYZ	1	-0.177	0.88454	-0.158297	0.896082	-0.216419	0.860699
ILMN_1672405	0.0129805	0.014915	289.689	0.870298	0.384858	0.999823	0.010812	0.0190234	0.569795	0.999886	0.0185758	0.0234552	0.428379	0.999385	TMED7	5	-0.0210954	0.985484	-0.0190724	0.986867	-0.0253587	0.982576
ILMN_1672415	-0.134089	0.0210601	289.606	-6.36696	7.5386e-10	4.97699e-06	-0.0946618	0.024953	0.000148474	0.83353	-0.217756	0.0373832	5.7121e-09	4.01046e-05	FBXO3	11	0.148282	1.10825	0.109013	1.07849	0.23104	1.17368
ILMN_1672417	0.226203	0.0193509	291.133	11.6896	3.85471e-26	3.91291e-22	0.187643	0.0231048	4.60794e-16	4.45496e-12	0.305318	0.0340823	3.2986e-19	3.20195e-15	PTPRCAP	11	-0.230494	0.852343	-0.189846	0.876699	-0.316162	0.803204
ILMN_1672443	0.223381	0.0163976	290.831	13.6228	5.05319e-33	5.57873e-29	0.2067	0.0193531	1.25657e-26	1.38499e-22	0.256473	0.0301272	1.69482e-17	1.58263e-13	QDPR	4	-0.230598	0.852282	-0.211778	0.863472	-0.27026	0.82917
ILMN_1672446	0.194012	0.0172152	290.784	11.2698	1.10072e-24	1.09368e-20	0.182102	0.020262	2.53148e-19	2.57933e-15	0.218892	0.0323458	1.31245e-11	1.03658e-07	RPL11	1	-0.184602	0.879892	-0.173389	0.886757	-0.208235	0.865596
ILMN_1672461	-0.0162914	0.0205767	289.606	-0.79174	0.42916	0.999823	-0.0354173	0.0244766	0.1479	0.999886	0.0255188	0.0358001	0.475961	0.999385	SPPL2B	19	0.017737	1.01237	0.0359133	1.02521	-0.0205701	0.985843
ILMN_1672486	-0.0917656	0.0236735	289.945	-3.8763	0.00013122	0.524748	-0.0771715	0.027609	0.00518734	0.999886	-0.119632	0.0448663	0.00766648	0.999385	TCF7L2	10	0.0937678	1.06715	0.0779336	1.05551	0.127139	1.09213
ILMN_1672496	0.123884	0.0148977	291.192	8.3156	3.54211e-15	2.88363e-11	0.138743	0.0180151	1.34515e-14	1.26404e-10	0.0910548	0.026659	0.000636552	0.999385	DNAJA1	9	-0.13272	0.91211	-0.145477	0.904081	-0.105834	0.929268
ILMN_1672503	0.245255	0.01932	290.62	12.6943	1.12579e-29	1.19885e-25	0.220129	0.0238662	2.87742e-20	2.96777e-16	0.298299	0.032106	1.52766e-20	1.51957e-16	DPYSL2	8	-0.258666	0.83586	-0.232251	0.851306	-0.314338	0.80422
ILMN_1672504	0.00106658	0.0152547	290.097	0.0699177	0.944307	0.999823	0.00853858	0.0187425	0.648697	0.999886	-0.0128868	0.025901	0.618807	0.999385	PDXK	21	-0.00388986	0.997307	-0.0123795	0.991456	0.0140023	1.00975
ILMN_1672547	-0.203258	0.0156201	289.989	-13.0126	8.40593e-31	9.06747e-27	-0.195289	0.0190514	1.17506e-24	1.27424e-20	-0.219499	0.0274758	1.36225e-15	1.21812e-11	MYO9B	19	0.201193	1.14965	0.19254	1.14277	0.219429	1.16427
ILMN_1672554	0.0364645	0.018542	289.606	1.96659	0.0501854	0.999823	0.0201023	0.0229013	0.380063	0.999886	0.0730476	0.0311035	0.0188476	0.999385	C17orf81	17	-0.0381725	0.973888	-0.0230478	0.984151	-0.0700482	0.952606
ILMN_1672564	-0.10918	0.0186419	289.828	-5.8567	1.27898e-08	7.85551e-05	-0.0895057	0.022233	5.67797e-05	0.33642	-0.152255	0.032918	3.74073e-06	0.021079	FMO6P	1	0.127705	1.09255	0.108513	1.07812	0.168153	1.12362
ILMN_1672571	-0.045819	0.0113413	291.777	-4.04	6.84089e-05	0.286838	-0.0411463	0.0146705	0.00503631	0.999886	-0.0566994	0.0170549	0.000885706	0.999385	TFIP11	22	0.0435949	1.03068	0.0397673	1.02795	0.0516616	1.03646
ILMN_1672575	-0.259811	0.02284	290.191	-11.3753	4.86422e-25	4.85789e-21	-0.220225	0.0277078	1.89357e-15	1.81253e-11	-0.342873	0.038994	1.45662e-18	1.39355e-14	SLC26A8	6	0.264578	1.20128	0.225118	1.16887	0.347741	1.27257
ILMN_1672589	-0.214852	0.0158811	291.046	-13.5288	1.09627e-32	1.20633e-28	-0.189787	0.0194126	1.42092e-22	1.51215e-18	-0.267916	0.0270725	4.32337e-23	4.47901e-19	SEMA4B	15	0.2141	1.15998	0.188601	1.13966	0.267839	1.204
ILMN_1672605	-0.175033	0.01558	292.529	-11.2345	1.38242e-24	1.37095e-20	-0.144336	0.0182457	2.55992e-15	2.44268e-11	-0.239642	0.0284041	3.25863e-17	3.02238e-13	C7orf41	7	0.189405	1.14029	0.156866	1.11486	0.257983	1.19581
ILMN_1672650	0.0747858	0.0249812	289.986	2.99369	0.00299368	0.999823	0.0274172	0.0293732	0.350609	0.999886	0.172612	0.0452447	0.000136144	0.6377	PKM2	15	-0.0727085	0.950851	-0.0229899	0.984191	-0.177492	0.884239
ILMN_1672660	-0.183356	0.0151749	291.21	-12.0829	1.61592e-27	1.67296e-23	-0.154908	0.0189262	2.72676e-16	2.64605e-12	-0.243079	0.0241209	6.94707e-24	7.28123e-20	MBP	18	0.181113	1.13376	0.152372	1.1114	0.241687	1.18237
ILMN_1672661	-0.151398	0.0189056	290.84	-8.0081	2.82233e-14	2.23416e-10	-0.105005	0.0237312	9.65413e-06	0.0623367	-0.250041	0.02869	2.90086e-18	2.75581e-14	SP110	2	0.149465	1.10916	0.103838	1.07463	0.245626	1.18561
ILMN_1672662	0.174401	0.013467	290.769	12.9503	1.3575e-30	1.46108e-26	0.14919	0.0163413	6.87275e-20	7.05556e-16	0.225754	0.0226562	2.18394e-23	2.27545e-19	SLC20A1	2	-0.182106	0.881416	-0.155601	0.897759	-0.237966	0.84794
ILMN_1672717	0.176936	0.0165942	290.406	10.6625	1.28336e-22	1.23177e-18	0.151376	0.0207806	3.22955e-13	2.93857e-09	0.234014	0.0261841	3.9899e-19	3.86821e-15	C10orf57	10	-0.18216	0.881382	-0.158046	0.896238	-0.23298	0.850875
ILMN_1672728	-0.034965	0.00970623	290.414	-3.60232	0.000370894	0.999823	-0.0261876	0.0121055	0.0305195	0.999886	-0.0542156	0.0153289	0.000404979	0.999385	KCTD5	16	0.0343866	1.02412	0.0264466	1.0185	0.0511203	1.03607
ILMN_1672759	-0.134523	0.018649	289.826	-7.21341	4.78242e-12	3.51651e-08	-0.116863	0.0228008	2.96904e-07	0.00215226	-0.172177	0.0320282	7.62435e-08	0.000498328	MCU	10	0.133989	1.09732	0.115671	1.08348	0.172594	1.12708
ILMN_1672811	0.0599692	0.0197366	289.721	3.03847	0.00259464	0.999823	0.0373857	0.0243528	0.124741	0.999886	0.105772	0.0330705	0.00138198	0.999385	C1orf159	1	-0.0599679	0.959285	-0.0352374	0.975871	-0.112088	0.925248
ILMN_1672834	-0.532007	0.0212652	290.633	-25.0177	1.85589e-74	2.29796e-70	-0.49523	0.0253838	9.08646e-85	1.08629e-80	-0.609343	0.037953	5.25631e-58	6.28444e-54	SSH2	17	0.537715	1.45167	0.499439	1.41366	0.618381	1.53515
ILMN_1672843	0.0510887	0.0162034	289.606	3.15296	0.00178588	0.999823	0.0495587	0.0203233	0.0147477	0.999886	0.0541062	0.0263539	0.0400666	0.999385	FBXO8	4	-0.0513509	0.965032	-0.0490049	0.966603	-0.0562952	0.961731
ILMN_1672878	-0.154508	0.0137441	290.265	-11.2418	1.39487e-24	1.38316e-20	-0.114353	0.0163506	2.67583e-12	2.37775e-08	-0.237438	0.022676	1.17532e-25	1.25936e-21	ABR	17	0.149586	1.10925	0.108493	1.0781	0.236189	1.17788
ILMN_1672884	-0.167973	0.017939	289.932	-9.36357	2.23109e-18	1.9705e-14	-0.128456	0.0219722	5.02658e-09	3.99211e-05	-0.24905	0.0291951	1.45669e-17	1.36244e-13	MTFMT	15	0.161821	1.1187	0.120781	1.08732	0.248315	1.18782
ILMN_1672940	0.136338	0.0162941	290.522	8.36731	2.50725e-15	2.05269e-11	0.114258	0.0203823	2.07363e-08	0.000159545	0.183664	0.0259785	1.55107e-12	1.26738e-08	ZNF562	19	-0.140256	0.907358	-0.119085	0.920772	-0.184875	0.879726
ILMN_1672947	0.0626182	0.0210791	289.631	2.97063	0.00322092	0.999823	0.04063	0.0261443	0.120168	0.999886	0.110136	0.0347813	0.00154275	0.999385	CAST	5	-0.0656992	0.955482	-0.0444889	0.969633	-0.1104	0.926331
ILMN_1672957	-0.0569004	0.0215361	289.628	-2.6421	0.00868733	0.999823	-0.0320894	0.0255257	0.208702	0.999886	-0.108633	0.0389942	0.00533845	0.999385	RPL32P3	3	0.0623302	1.04415	0.0369265	1.02593	0.115869	1.08363
ILMN_1673023	0.140662	0.0151082	290.452	9.31036	3.25544e-18	2.86576e-14	0.10229	0.0187947	5.25457e-08	0.000396825	0.220927	0.0231187	1.22145e-21	1.23892e-17	EP400	12	-0.145227	0.904237	-0.106485	0.928848	-0.226877	0.854482
ILMN_1673024	0.043865	0.0193914	289.643	2.26209	0.0244331	0.999823	0.0390692	0.0239582	0.102949	0.999886	0.0545666	0.0317939	0.0861143	0.999385	RBM15B	3	-0.0463691	0.96837	-0.0419508	0.971341	-0.0556807	0.96214
ILMN_1673026	0.134023	0.0164892	289.78	8.12795	1.27949e-14	1.02397e-10	0.107807	0.0204455	1.34297e-07	0.000993664	0.188224	0.0269142	2.68117e-12	2.17282e-08	CHCHD3	7	-0.133413	0.911672	-0.106205	0.929028	-0.190753	0.876148
ILMN_1673069	0.0495353	0.0127329	290.245	3.89032	0.000124192	0.498257	0.0384967	0.0161995	0.0174818	0.999886	0.0723311	0.0198433	0.000267271	0.999385	DPP9	19	-0.05052	0.965588	-0.0391661	0.973217	-0.0744485	0.949705
ILMN_1673111	-0.31884	0.0198321	291.095	-16.077	4.6018e-42	5.42552e-38	-0.301986	0.022255	6.08603e-42	7.11762e-38	-0.356063	0.0399908	5.40566e-19	5.22835e-15	TSEN34	19	0.317382	1.24607	0.301693	1.23259	0.350448	1.27496
ILMN_1673113	-0.313569	0.0234067	292.944	-13.3965	3.00493e-32	3.29281e-28	-0.276311	0.028631	4.87934e-22	5.15551e-18	-0.393438	0.0397391	4.14073e-23	4.29187e-19	F2RL1	5	0.310197	1.23988	0.272763	1.20812	0.389088	1.30957
ILMN_1673172	0.0232973	0.017331	289.731	1.34426	0.179916	0.999823	0.0234415	0.0210018	0.264351	0.999886	0.0237478	0.0307208	0.439511	0.999385	IFT52	20	-0.0105928	0.992685	-0.0118185	0.991841	-0.00800967	0.994464
ILMN_1673185	0.0122449	0.0176536	289.869	0.693622	0.488475	0.999823	0.0197839	0.0209974	0.346088	0.999886	-0.00127448	0.0326304	0.968844	0.999385	CPSF2	14	-0.014323	0.990121	-0.0231888	0.984055	0.00436183	1.00303
ILMN_1673207	0.176535	0.0199813	289.755	8.83502	9.84249e-17	8.35529e-13	0.167524	0.0242743	5.15249e-12	4.53471e-08	0.197427	0.0355903	2.90238e-08	0.000194924	KLF11	2	-0.178775	0.883453	-0.170311	0.888651	-0.196615	0.872596
ILMN_1673215	-0.0851577	0.0100753	290.467	-8.45216	1.40235e-15	1.15623e-11	-0.0674086	0.0126862	1.07524e-07	0.000798362	-0.123704	0.0158524	6.02236e-15	5.29365e-11	PCBP1	2	0.0860543	1.06146	0.0687073	1.04878	0.122614	1.08871
ILMN_1673252	0.114242	0.0142726	290.273	8.00428	2.9107e-14	2.30323e-10	0.0901943	0.0176814	3.37723e-07	0.00243836	0.163723	0.0233681	2.44754e-12	1.98495e-08	AIMP2	7	-0.121571	0.919186	-0.0954004	0.936012	-0.176726	0.884708
ILMN_1673299	-0.056902	0.0191351	289.67	-2.9737	0.00318978	0.999823	-0.0329331	0.0236403	0.163591	0.999886	-0.103921	0.0313926	0.000931715	0.999385	ZNF80	3	0.069658	1.04947	0.0427992	1.03011	0.126264	1.09146
ILMN_1673305	0.147261	0.0198991	290.509	7.40037	1.47052e-12	1.10069e-08	0.14413	0.0227489	2.36328e-10	1.97547e-06	0.151292	0.039183	0.000112846	0.534211	RHOC	1	-0.152227	0.89986	-0.147194	0.903005	-0.162835	0.893268
ILMN_1673352	-0.292069	0.0173376	291.553	-16.846	6.12027e-45	7.29537e-41	-0.259432	0.0205017	1.06078e-36	1.22627e-32	-0.363323	0.0305886	1.54546e-32	1.74791e-28	IFITM2	11	0.307919	1.23792	0.276535	1.21128	0.374062	1.296
ILMN_1673357	0.156992	0.0181978	290.401	8.62696	4.1895e-16	3.49781e-12	0.124315	0.0229846	6.35118e-08	0.000477672	0.226213	0.0278219	4.26671e-16	3.86137e-12	SLA2	20	-0.151636	0.900229	-0.120196	0.920062	-0.217896	0.859819
ILMN_1673363	-0.260719	0.0163805	291.338	-15.9164	1.78028e-41	2.09361e-37	-0.23345	0.0194097	2.54744e-33	2.90688e-29	-0.319067	0.0296623	5.5137e-27	5.98237e-23	CD97	19	0.263104	1.20006	0.236032	1.17775	0.320159	1.24847
ILMN_1673369	0.0811429	0.017678	289.771	4.59005	6.60957e-06	0.0319044	0.0573933	0.0217862	0.00842891	0.999886	0.132203	0.0297447	8.80607e-06	0.0478698	SEPHS1	10	-0.0825994	0.944355	-0.0594498	0.95963	-0.131388	0.912953
ILMN_1673370	-0.0685934	0.0188824	291.17	-3.63266	0.000331425	0.999823	-0.0379787	0.0233184	0.103376	0.999886	-0.132214	0.031242	2.31699e-05	0.120043	FBXL5	4	0.0606728	1.04295	0.0294695	1.02064	0.126435	1.09159
ILMN_1673421	-0.0589608	0.0139213	290.011	-4.23529	3.06845e-05	0.135533	-0.0404985	0.0176709	0.0219163	0.999886	-0.0984735	0.0211304	3.15784e-06	0.0179144	LOC440704	1	0.0559371	1.03953	0.0373723	1.02624	0.0950629	1.06811
ILMN_1673478	0.00928775	0.0132214	290.25	0.702478	0.482944	0.999823	0.0166999	0.0162273	0.30342	0.999886	-0.00662646	0.0226849	0.770204	0.999385	FAM13B	5	-0.0170875	0.988226	-0.0243877	0.983238	-0.00170219	0.998821
ILMN_1673509	0.142097	0.0172268	291.025	8.24858	5.59605e-15	4.53504e-11	0.107594	0.0208696	2.52931e-07	0.00184083	0.215752	0.029401	2.16405e-13	1.81845e-09	RPL28	19	-0.146764	0.903274	-0.111763	0.925456	-0.220529	0.858251
ILMN_1673518	0.0892263	0.0152848	289.631	5.83757	1.41839e-08	8.67769e-05	0.086968	0.0188832	4.11317e-06	0.0274307	0.0944631	0.0260915	0.000294091	0.999385	BRWD1	21	-0.089665	0.939741	-0.0875947	0.94109	-0.0940281	0.936903
ILMN_1673521	-0.141346	0.0235116	291.281	-6.01175	5.48038e-09	3.4499e-05	-0.118374	0.0285131	3.3019e-05	0.201548	-0.187088	0.0410077	5.06029e-06	0.0281555	KISS1R	19	0.143048	1.10424	0.118151	1.08534	0.195517	1.14513
ILMN_1673529	-0.0141489	0.011139	290.031	-1.27021	0.205027	0.999823	-0.0110959	0.013587	0.414126	0.999886	-0.0204385	0.0194824	0.294142	0.999385	AGXT2L2	5	0.0146535	1.01021	0.0116723	1.00812	0.0209364	1.01462
ILMN_1673543	-0.314382	0.0203548	289.928	-15.4451	1.10624e-39	1.28866e-35	-0.290787	0.0251132	5.26305e-31	5.94672e-27	-0.363494	0.0342297	2.42474e-26	2.6146e-22	PGM2	4	0.306078	1.23634	0.282354	1.21618	0.356077	1.27994
ILMN_1673544	-0.0265993	0.015306	289.672	-1.73783	0.0833028	0.999823	-0.0209795	0.0190506	0.270788	0.999886	-0.0376141	0.0258239	0.145238	0.999385	TCEANC2	1	0.02783	1.01948	0.0210001	1.01466	0.042224	1.0297
ILMN_1673548	-0.276501	0.0232991	290.549	-11.8675	9.42272e-27	9.63662e-23	-0.279822	0.0285658	1.17508e-22	1.25146e-18	-0.268968	0.0405191	3.17828e-11	2.47588e-07	LGALSL	2	0.279558	1.21382	0.282268	1.21611	0.273846	1.20903
ILMN_1673586	-0.415011	0.0225392	291.157	-18.4128	9.63893e-51	1.1693e-46	-0.369845	0.0280879	1.35205e-39	1.57324e-35	-0.511265	0.0353898	2.62956e-47	3.11865e-43	SLC6A6	3	0.41946	1.33743	0.374267	1.29618	0.514706	1.4287
ILMN_1673604	-0.225957	0.0164425	290.629	-13.7423	1.87989e-33	2.08348e-29	-0.178547	0.020345	1.69487e-18	1.70571e-14	-0.326552	0.0249361	3.49301e-39	4.0704e-35	YIPF3	6	0.224274	1.16819	0.177184	1.13067	0.323517	1.25138
ILMN_1673620	-0.118798	0.0202985	289.606	-5.85254	1.30888e-08	8.03127e-05	-0.0999921	0.0241625	3.49861e-05	0.212891	-0.156513	0.036895	2.21412e-05	0.114935	KIF26B	1	0.131711	1.09559	0.111259	1.08017	0.174814	1.12882
ILMN_1673638	0.275346	0.0304857	291.36	9.03199	2.38001e-17	2.05324e-13	0.246258	0.0380709	9.9054e-11	8.3879e-07	0.337948	0.0502259	1.71363e-11	1.34863e-07	RPS3A	4	-0.281429	0.822776	-0.252227	0.839599	-0.342974	0.788414
ILMN_1673640	0.0126261	0.0187269	290.608	0.674224	0.500705	0.999823	0.0108111	0.0224306	0.62982	0.999886	0.0133762	0.0343191	0.696715	0.999385	PAG1	8	-0.00453858	0.996859	-0.00139445	0.999034	-0.0111649	0.992291
ILMN_1673649	0.0416113	0.0182327	289.754	2.28224	0.0232001	0.999823	0.0407604	0.0222992	0.0675666	0.999886	0.0434382	0.0315934	0.169158	0.999385	HYOU1	11	-0.0399386	0.972696	-0.038802	0.973463	-0.0423341	0.971083
ILMN_1673676	0.0188087	0.0203972	289.745	0.922121	0.357232	0.999823	0.0155848	0.024074	0.517391	0.999886	0.0265623	0.0380622	0.485261	0.999385	SNX5	20	-0.0187751	0.98707	-0.0157468	0.989144	-0.0251574	0.982713
ILMN_1673682	-0.169306	0.0131715	290.276	-12.8539	3.07428e-30	3.29563e-26	-0.142364	0.016049	7.27651e-19	7.36019e-15	-0.226083	0.0220012	9.04697e-25	9.58797e-21	GATAD2A	19	0.17231	1.12686	0.145243	1.10592	0.229354	1.17231
ILMN_1673711	0.293136	0.0173008	290.77	16.9435	2.86164e-45	3.41565e-41	0.251646	0.020487	1.11429e-34	1.27832e-30	0.380327	0.0299833	7.19696e-37	8.32184e-33	HSP90AB1	6	-0.296372	0.814298	-0.25493	0.838028	-0.383711	0.766463
ILMN_1673738	0.216968	0.0186352	290.715	11.6429	5.67744e-26	5.75124e-22	0.182294	0.0228627	1.54316e-15	1.47959e-11	0.289797	0.0312056	1.59112e-20	1.58237e-16	RPL6	12	-0.222079	0.857329	-0.186448	0.878767	-0.297172	0.813846
ILMN_1673746	0.0651272	0.0180926	289.606	3.59966	0.000374705	0.999823	0.0749931	0.0216651	0.000537244	0.999886	0.0448242	0.032698	0.17042	0.999385	TIMM23	10	-0.0607579	0.95876	-0.0707725	0.952128	-0.0396519	0.97289
ILMN_1673752	-0.189709	0.0189865	289.77	-9.99175	2.15747e-20	1.99092e-16	-0.156992	0.0234022	1.96724e-11	1.70599e-07	-0.256619	0.0309968	1.24355e-16	1.13909e-12	DCDC2B	1	0.189917	1.1407	0.155645	1.11392	0.262146	1.19926
ILMN_1673753	0.16175	0.017268	290.457	9.36704	2.15687e-18	1.90581e-14	0.143939	0.0209201	5.96791e-12	5.24042e-08	0.199485	0.0304908	6.05173e-11	4.65378e-07	ABCF1	6	-0.15494	0.89817	-0.13745	0.909125	-0.1918	0.875513
ILMN_1673757	-0.168741	0.0194852	290.468	-8.65998	3.32603e-16	2.78455e-12	-0.128305	0.025218	3.62143e-07	0.00261105	-0.25354	0.0274653	2.67414e-20	2.64767e-16	CASP8	2	0.165955	1.12191	0.125231	1.09068	0.251782	1.19068
ILMN_1673769	0.274763	0.0246036	290.973	11.1676	2.45307e-24	2.42289e-20	0.250692	0.0300697	7.61811e-17	7.46956e-13	0.324353	0.0420311	1.19137e-14	1.03935e-10	KCNG1	20	-0.277161	0.825213	-0.251534	0.840003	-0.331172	0.79489
ILMN_1673778	-0.12877	0.0210376	289.606	-6.12093	3.01701e-09	1.92787e-05	-0.106345	0.0261392	4.73376e-05	0.283221	-0.17432	0.0341998	3.44875e-07	0.00214064	NPEPPS	17	0.133519	1.09697	0.109801	1.07908	0.183508	1.13564
ILMN_1673788	0.080183	0.0130681	289.986	6.13576	2.77421e-09	1.77799e-05	0.0690729	0.0165943	3.14853e-05	0.192595	0.103537	0.0206516	5.34483e-07	0.00326676	CDV3	3	-0.0891597	0.94007	-0.0772513	0.947862	-0.114257	0.923858
ILMN_1673795	0.0206826	0.0126898	290.772	1.62986	0.104214	0.999823	0.0280953	0.0157997	0.0753693	0.999886	0.00522164	0.0206884	0.800736	0.999385	HSD17B4	5	-0.0285494	0.980406	-0.0356547	0.975589	-0.0135748	0.990635
ILMN_1673798	0.114628	0.014877	289.985	7.70507	2.08903e-13	1.60876e-09	0.0862716	0.0177237	1.1297e-06	0.00787855	0.173302	0.0252254	6.41486e-12	5.1306e-08	PPOX	1	-0.104035	0.930427	-0.0763252	0.948471	-0.162435	0.893516
ILMN_1673804	0.0700896	0.0187737	289.684	3.7334	0.000227402	0.88141	0.0457909	0.0232003	0.0484138	0.999886	0.12028	0.0305692	8.33122e-05	0.402065	ZNF426	19	-0.073209	0.950521	-0.0473041	0.967743	-0.127804	0.915223
ILMN_1673820	0.0879187	0.0217643	289.606	4.03959	6.86439e-05	0.287687	0.0580532	0.027164	0.0325865	0.999886	0.150191	0.0354297	2.24379e-05	0.116408	HLTF	3	-0.0924436	0.937933	-0.0612164	0.958456	-0.158256	0.896108
ILMN_1673867	-0.113464	0.0185427	289.83	-6.11907	3.0459e-09	1.94542e-05	-0.106496	0.022198	1.6062e-06	0.0111069	-0.123317	0.0344975	0.000350677	0.999385	LIMD2	17	0.111444	1.08031	0.10131	1.07275	0.1328	1.09642
ILMN_1673892	0.0775382	0.0220216	290.999	3.521	0.000498879	0.999823	0.068636	0.0275432	0.0127047	0.999886	0.0934919	0.0369416	0.0113802	0.999385	GK5	3	-0.0840879	0.943381	-0.0739593	0.950027	-0.105434	0.929525
ILMN_1673898	-0.0719666	0.0209592	289.606	-3.43364	0.000682473	0.999823	-0.0552957	0.0255606	0.0305164	0.999886	-0.106332	0.036687	0.00375105	0.999385	ATG12	5	0.068662	1.04874	0.0513889	1.03626	0.105065	1.07554
ILMN_1673917	0.0373354	0.0185045	289.606	2.01764	0.0445509	0.999823	0.0277117	0.0229063	0.226361	0.999886	0.0573242	0.0312618	0.0667011	0.999385	GTF2I	7	-0.0331152	0.977308	-0.0244195	0.983216	-0.0514417	0.964972
ILMN_1673936	0.0472446	0.015526	289.724	3.04293	0.00255772	0.999823	0.0563512	0.0191067	0.00318499	0.999886	0.0290432	0.0258186	0.260634	0.999385	KHSRP	19	-0.0403589	0.972413	-0.0500971	0.965871	-0.0198352	0.986345
ILMN_1673944	-0.00955213	0.0113724	292.181	-0.839937	0.40163	0.999823	-0.00847776	0.0141341	0.548632	0.999886	-0.012446	0.0189772	0.511928	0.999385	MANBAL	20	0.00366988	1.00255	0.00364439	1.00253	0.0037236	1.00258
ILMN_1673953	-0.0844414	0.023662	289.606	-3.56866	0.000419829	0.999823	-0.0618338	0.0291958	0.0341833	0.999886	-0.130385	0.039886	0.0010795	0.999385	HRH1	3	0.0972644	1.06974	0.0728806	1.05181	0.148654	1.10853
ILMN_1673962	0.257695	0.0175158	290.879	14.7122	5.22513e-37	5.97493e-33	0.221897	0.0210411	5.30645e-26	5.81534e-22	0.332567	0.0294177	1.23974e-29	1.37426e-25	NUP205	7	-0.268224	0.830341	-0.232147	0.851367	-0.344259	0.787713
ILMN_1673966	-0.0109808	0.0197514	289.606	-0.555951	0.578673	0.999823	-0.0339263	0.0239811	0.157153	0.999886	0.0354315	0.0338616	0.295394	0.999385	POLR3F	20	0.0149121	1.01039	0.0398275	1.02799	-0.0375977	0.974276
ILMN_1673991	0.21932	0.0154705	291.137	14.1767	4.74928e-35	5.34104e-31	0.184217	0.0184433	1.71583e-23	1.84383e-19	0.29307	0.0267905	7.47313e-28	8.17411e-24	ATIC	2	-0.223325	0.856589	-0.18778	0.877956	-0.298238	0.813245
ILMN_1674032	-0.0516565	0.0188122	289.606	-2.7459	0.00641218	0.999823	-0.0588243	0.0228913	0.010178	0.999886	-0.0356725	0.0334317	0.28596	0.999385	ABCD3	1	0.0571617	1.04042	0.0638393	1.04524	0.0430883	1.03032
ILMN_1674034	-0.178169	0.0137657	291.101	-12.943	1.4201e-30	1.52774e-26	-0.144356	0.016601	3.44845e-18	3.45052e-14	-0.249559	0.0228358	8.43088e-28	9.21664e-24	H2AFY	5	0.175423	1.1293	0.141684	1.10319	0.246529	1.18635
ILMN_1674038	-0.220338	0.0162369	291.118	-13.5702	7.72618e-33	8.51348e-29	-0.189863	0.0192825	7.10474e-23	7.58644e-19	-0.282605	0.0287927	9.68658e-23	9.98202e-19	CTSD	11	0.228116	1.1713	0.196105	1.1456	0.295581	1.22738
ILMN_1674046	-0.132581	0.0225588	290.494	-5.87713	1.14324e-08	7.04806e-05	-0.0814384	0.0287221	0.004577	0.999886	-0.242685	0.0327455	1.25106e-13	1.0589e-09	C10orf128	10	0.132358	1.09608	0.081968	1.05846	0.238556	1.17981
ILMN_1674050	-0.0566868	0.0212131	290.341	-2.67226	0.00796005	0.999823	-0.0531893	0.0268709	0.0477666	0.999886	-0.0643423	0.0341934	0.0598747	0.999385	COL8A2	1	0.0820067	1.05849	0.0760988	1.05416	0.0944576	1.06766
ILMN_1674063	0.220028	0.0186243	292.658	11.814	1.34733e-26	1.37509e-22	0.221502	0.0226168	1.19881e-22	1.27649e-18	0.214216	0.0336598	1.96394e-10	1.48041e-06	OAS2	12	-0.231338	0.851845	-0.229104	0.853165	-0.236046	0.849069
ILMN_1674069	0.311194	0.0240304	291.493	12.95	1.31668e-30	1.41767e-26	0.292462	0.0282013	3.37631e-25	3.67647e-21	0.350043	0.0454678	1.37472e-14	1.19614e-10	TOMM7	7	-0.313824	0.804507	-0.294328	0.815452	-0.354912	0.781918
ILMN_1674135	-0.010113	0.0178282	289.789	-0.567247	0.570985	0.999823	-0.0156541	0.0221897	0.480519	0.999886	0.00168112	0.0296081	0.954721	0.999385	RALGPS1	9	0.00688332	1.00478	0.0126932	1.00884	-0.00536108	0.996291
ILMN_1674152	-0.0882239	0.0205398	289.712	-4.29526	2.38396e-05	0.107088	-0.0976375	0.0233184	2.82498e-05	0.173821	-0.0667187	0.0375357	0.0754905	0.999385	NFKBIB	19	0.0914424	1.06543	0.100461	1.07212	0.0724364	1.05149
ILMN_1674160	0.235303	0.0158987	291.835	14.8002	2.32494e-37	2.66554e-33	0.191413	0.0189597	5.76892e-24	6.22928e-20	0.327242	0.0269439	6.07594e-34	6.92232e-30	BIN1	2	-0.234493	0.849983	-0.190111	0.876538	-0.32803	0.796624
ILMN_1674236	0.167887	0.0155009	291.46	10.8308	3.38533e-23	3.28004e-19	0.140028	0.0189177	1.34217e-13	1.23318e-09	0.22432	0.0260934	8.19795e-18	7.71099e-14	HSPB1	7	-0.157095	0.896829	-0.128456	0.91481	-0.217453	0.860083
ILMN_1674243	0.22719	0.0182493	290.459	12.4492	8.44287e-29	8.88021e-25	0.199459	0.0233748	1.42486e-17	1.41104e-13	0.28422	0.0276368	8.31094e-25	8.81375e-21	TFRC	3	-0.232128	0.851378	-0.202696	0.868925	-0.294156	0.815549
ILMN_1674250	0.0531628	0.0135038	290.133	3.93687	0.000103418	0.421841	0.0494972	0.0174372	0.00453122	0.999886	0.0608328	0.020398	0.00286092	0.999385	NCKAP1L	12	-0.051884	0.964676	-0.0472834	0.967757	-0.0615799	0.958214
ILMN_1674265	-0.21165	0.0190286	291.043	-11.1227	3.48437e-24	3.43175e-20	-0.191574	0.0228552	5.20021e-17	5.11285e-13	-0.250967	0.0344224	3.08105e-13	2.57483e-09	AVIL	12	0.216515	1.16192	0.193815	1.14378	0.264356	1.2011
ILMN_1674282	-0.00353035	0.0172353	289.687	-0.204833	0.837847	0.999823	-0.0148766	0.0204226	0.466346	0.999886	0.0197871	0.0317822	0.533557	0.999385	PPARD	6	0.013265	1.00924	0.0243039	1.01699	-0.00999997	0.993093
ILMN_1674285	-0.16206	0.0201623	295.252	-8.03781	2.21909e-14	1.76284e-10	-0.133277	0.0250474	1.03204e-07	0.000767112	-0.223252	0.0320909	3.47966e-12	2.81052e-08	NQO2	6	0.154545	1.11307	0.125419	1.09082	0.21593	1.16145
ILMN_1674302	0.0683839	0.0187236	289.853	3.65229	0.00030835	0.999823	0.0435632	0.0225571	0.053453	0.999886	0.123564	0.031428	8.43606e-05	0.406534	PPAT	4	-0.0695834	0.952913	-0.0466495	0.968182	-0.117917	0.921517
ILMN_1674337	0.178683	0.0155823	289.913	11.4671	2.36773e-25	2.37293e-21	0.153788	0.0189758	5.29827e-16	5.11707e-12	0.229247	0.0267987	1.18462e-17	1.10999e-13	FKBP2	11	-0.185702	0.879221	-0.158902	0.895706	-0.242184	0.845464
ILMN_1674385	0.145648	0.0139021	290.885	10.4767	5.3055e-22	5.03863e-18	0.123849	0.0164404	4.95263e-14	4.59604e-10	0.189573	0.0245293	1.08882e-14	9.51083e-11	YWHAQ	2	-0.153926	0.898801	-0.130449	0.913547	-0.203407	0.868497
ILMN_1674394	-0.374324	0.0229499	291.04	-16.3105	6.27736e-43	7.42297e-39	-0.34503	0.0264877	8.70136e-39	1.01031e-34	-0.434047	0.0439253	5.00831e-23	5.1841e-19	C20orf3	20	0.377913	1.29946	0.346152	1.27117	0.444848	1.36117
ILMN_1674399	-0.0916986	0.0158134	289.606	-5.79879	1.74583e-08	0.000106129	-0.0904698	0.018984	1.88304e-06	0.012944	-0.0940447	0.0267302	0.000434325	0.999385	ZNF143	11	0.0859346	1.06138	0.0839535	1.05992	0.0901098	1.06445
ILMN_1674402	-0.243657	0.0172325	291.644	-14.1394	6.3136e-35	7.09207e-31	-0.201002	0.0213921	5.66287e-21	5.89675e-17	-0.33218	0.0265931	8.34005e-36	9.60273e-32	TMEM71	8	0.243224	1.18363	0.198979	1.14789	0.33647	1.26266
ILMN_1674411	0.0183735	0.0167111	289.606	1.09948	0.272472	0.999823	0.0164286	0.0200451	0.412455	0.999886	0.0228747	0.0306127	0.454926	0.999385	CKAP2	13	-0.0129127	0.99109	-0.011364	0.992154	-0.0161768	0.98885
ILMN_1674421	0.0964088	0.0140881	289.994	6.84328	4.60373e-11	3.24425e-07	0.0773817	0.0164245	2.4607e-06	0.0167229	0.135937	0.0264916	2.87698e-07	0.00179437	TM9SF4	20	-0.10341	0.93083	-0.0837131	0.943626	-0.144921	0.904429
ILMN_1674458	-0.0562459	0.0193985	289.606	-2.8995	0.00402359	0.999823	-0.0598842	0.0235431	0.0109719	0.999886	-0.0483837	0.0346392	0.162476	0.999385	KLHL7	7	0.0663708	1.04708	0.0696376	1.04945	0.059486	1.04209
ILMN_1674486	-0.036125	0.0197604	289.606	-1.82816	0.0685548	0.999823	-0.00939044	0.0240145	0.695773	0.999886	-0.0905427	0.0343959	0.00847929	0.999385	KIAA2026	9	0.0385441	1.02708	0.0105236	1.00732	0.0975982	1.06999
ILMN_1674506	-0.0806472	0.0141141	289.62	-5.71395	2.73974e-08	0.000164055	-0.0603163	0.0177186	0.000663774	0.999886	-0.121798	0.0222013	4.10933e-08	0.000273229	MED23	6	0.0813555	1.05801	0.0598359	1.04235	0.126709	1.0918
ILMN_1674522	0.090394	0.0138936	289.835	6.50614	3.37797e-10	2.27743e-06	0.0851641	0.0173455	9.11323e-07	0.00639931	0.102065	0.0228363	7.8443e-06	0.0428691	HIGD1A	3	-0.0917342	0.938394	-0.0870532	0.941444	-0.101599	0.931999
ILMN_1674551	0.0906831	0.0191851	290.669	4.72676	3.55971e-06	0.0176882	0.0745825	0.0245434	0.00237526	0.999886	0.123119	0.029552	3.09758e-05	0.157853	SMAD5	5	-0.0988068	0.933805	-0.0806342	0.945642	-0.137106	0.909341
ILMN_1674560	-0.0847325	0.0128076	290.042	-6.61582	1.77868e-10	1.21609e-06	-0.0801367	0.0154998	2.33891e-07	0.00170775	-0.0942566	0.0228353	3.66467e-05	0.185029	GBA2	9	0.0896477	1.06411	0.0842363	1.06013	0.101052	1.07256
ILMN_1674574	-0.497055	0.027774	291.18	-17.8964	7.91104e-49	9.55258e-45	-0.43932	0.0334695	2.33768e-39	2.71942e-35	-0.617108	0.0475193	1.45976e-38	1.69799e-34	VNN1	6	0.509196	1.42326	0.448904	1.365	0.636262	1.5543
ILMN_1674609	0.00215925	0.0091492	292.64	0.236004	0.813595	0.999823	0.00958592	0.010881	0.378329	0.999886	-0.0139895	0.0169049	0.40793	0.999385	CLTB	5	0.00101774	1.00071	-0.00648456	0.995515	0.016829	1.01173
ILMN_1674633	-0.168865	0.0221923	290.243	-7.60914	3.87924e-13	2.96246e-09	-0.140982	0.0273377	2.50854e-07	0.00182597	-0.227968	0.0381651	2.32628e-09	1.66747e-05	UBE2H	7	0.18306	1.13529	0.154637	1.11314	0.242961	1.18342
ILMN_1674640	-0.070806	0.0202455	293.425	-3.49738	0.0005426	0.999823	-0.0752968	0.0253784	0.00300761	0.999886	-0.0660323	0.0333738	0.0478648	0.999385	CXCR6	3	0.0700179	1.04973	0.0767666	1.05465	0.0557949	1.03943
ILMN_1674650	0.105725	0.019561	291.604	5.40487	1.35013e-07	0.000764444	0.106905	0.0254053	2.57641e-05	0.159042	0.103585	0.0293643	0.000419387	0.999385	C9orf95	9	-0.11233	0.925093	-0.113727	0.924197	-0.109385	0.926983
ILMN_1674661	-0.0372672	0.0121127	290.478	-3.07671	0.00229253	0.999823	-0.0336316	0.0150443	0.0253846	0.999886	-0.0451102	0.0205356	0.0280433	0.999385	CIRBP	19	0.038831	1.02728	0.0350507	1.02459	0.0467981	1.03297
ILMN_1674665	-0.156532	0.02218	289.649	-7.05734	1.25669e-11	9.08837e-08	-0.134701	0.0276093	1.06713e-06	0.00745285	-0.200052	0.034728	8.38437e-09	5.82462e-05	CPNE2	16	0.162622	1.11932	0.13906	1.10119	0.21228	1.15852
ILMN_1674698	0.188831	0.0177443	290.233	10.6418	1.51231e-22	1.4497e-18	0.170344	0.0213588	1.51906e-15	1.45663e-11	0.22724	0.031507	5.49812e-13	4.55739e-09	AARS2	6	-0.190327	0.876407	-0.171565	0.887879	-0.229868	0.852713
ILMN_1674706	0.0671851	0.0195696	289.923	3.43314	0.000683589	0.999823	0.0836166	0.025267	0.000935224	0.999886	0.0290196	0.0299091	0.331916	0.999385	MTHFD2	2	-0.0701672	0.952528	-0.083718	0.943623	-0.0416085	0.971571
ILMN_1674759	-0.0171793	0.0176152	289.606	-0.975257	0.330247	0.999823	-0.0215995	0.0215152	0.315418	0.999886	-0.00566458	0.0306216	0.85324	0.999385	LPCAT4	15	0.0237088	1.01657	0.0260712	1.01824	0.0187298	1.01307
ILMN_1674768	0.0434385	0.0147675	290.85	2.94149	0.00352904	0.999823	0.031027	0.018736	0.0977199	0.999886	0.0696758	0.0234095	0.00291663	0.999385	PI4KAP2	22	-0.0412422	0.971818	-0.028803	0.980233	-0.0674581	0.954318
ILMN_1674780	-0.0299103	0.0193708	289.865	-1.54409	0.123657	0.999823	-0.000926474	0.0235865	0.968667	0.999886	-0.0911752	0.0333815	0.00630837	0.999385	SF3B1	2	0.0257197	1.01799	-0.00266548	0.998154	0.0855421	1.06109
ILMN_1674811	-0.187622	0.0195935	294.837	-9.57575	4.34218e-19	3.90014e-15	-0.151666	0.0244268	5.3318e-10	4.4014e-06	-0.274321	0.0327311	5.24645e-17	4.84404e-13	OASL	12	0.174915	1.1289	0.144063	1.10501	0.239936	1.18094
ILMN_1674838	-0.0498042	0.0189691	289.606	-2.62554	0.00911073	0.999823	-0.0544794	0.0236721	0.021368	0.999886	-0.0383362	0.0313429	0.221285	0.999385	ZAP70	2	0.0579223	1.04097	0.060568	1.04288	0.0523465	1.03695
ILMN_1674866	-0.0479013	0.0130443	290.091	-3.6722	0.000286232	0.999823	-0.0363325	0.0160192	0.0233254	0.999886	-0.0720978	0.0221265	0.00112029	0.999385	TADA3	3	0.046117	1.03248	0.0341529	1.02396	0.0713317	1.05069
ILMN_1674874	-0.0015994	0.0096481	290.554	-0.165773	0.868451	0.999823	-0.00306516	0.0120591	0.799357	0.999886	0.00128473	0.0161104	0.93644	0.999385	MFSD10	4	0.000435573	1.0003	0.00217367	1.00151	-0.00322752	0.997765
ILMN_1674891	-0.0537355	0.0186736	290.48	-2.87762	0.00430404	0.999823	-0.00681133	0.0233168	0.770194	0.999886	-0.15646	0.0288791	6.03462e-08	0.000396776	RNF213	17	0.0560373	1.03961	0.0118724	1.00826	0.149116	1.10889
ILMN_1674926	-0.51536	0.0296636	291.173	-17.3735	6.94123e-47	8.32878e-43	-0.480097	0.0334411	9.70211e-47	1.14223e-42	-0.588216	0.0590672	2.31721e-23	2.41245e-19	C19orf35	19	0.516943	1.43092	0.482179	1.39685	0.590209	1.50546
ILMN_1674941	0.0563831	0.0151369	291.014	3.72487	0.000234669	0.906995	0.0510929	0.019718	0.00956468	0.999886	0.0683248	0.0221512	0.00203909	0.999385	ANO6	12	-0.0572224	0.961113	-0.0518755	0.964681	-0.0684912	0.953635
ILMN_1674985	0.101816	0.0220579	292.525	4.61586	5.86722e-06	0.0285147	0.107029	0.025295	2.32422e-05	0.144264	0.0884279	0.0433336	0.0412875	0.999385	TMEM51	1	-0.101785	0.931879	-0.10483	0.929915	-0.0953677	0.936034
ILMN_1675038	-0.0655097	0.0120404	291.104	-5.44082	1.12605e-07	0.000642637	-0.0806065	0.0148819	6.08015e-08	0.000457653	-0.0362835	0.020027	0.0700275	0.999385	PRMT2	21	0.0634388	1.04495	0.0801055	1.0571	0.0283135	1.01982
ILMN_1675048	-0.209229	0.0237306	290.491	-8.81685	1.10766e-16	9.39184e-13	-0.207443	0.0272	2.41037e-14	2.25153e-10	-0.217509	0.0470351	3.75693e-06	0.0211665	IGF1R	15	0.21127	1.15771	0.212276	1.15851	0.209151	1.15601
ILMN_1675055	-0.049599	0.0176661	289.618	-2.80758	0.0053305	0.999823	-0.0487379	0.0217335	0.0249275	0.999886	-0.0512474	0.030117	0.0888284	0.999385	MUL1	1	0.0441681	1.03109	0.0436195	1.0307	0.0453241	1.03191
ILMN_1675062	-0.139827	0.0199511	292.913	-7.00847	1.66212e-11	1.19556e-07	-0.129339	0.0250104	2.32319e-07	0.00169709	-0.161697	0.0332054	1.11814e-06	0.00663395	MYL9	20	0.150843	1.11022	0.14001	1.10191	0.173672	1.12793
ILMN_1675085	0.0264505	0.0204599	289.614	1.2928	0.197111	0.999823	0.0341948	0.0258729	0.186286	0.999886	0.00931515	0.0307888	0.762233	0.999385	UBA6	4	-0.0346914	0.976241	-0.0410451	0.971951	-0.0213007	0.985344
ILMN_1675106	-0.104711	0.0201172	289.751	-5.20503	3.68006e-07	0.00200306	-0.0781771	0.02411	0.0011848	0.999886	-0.160195	0.0358743	7.9903e-06	0.0436031	YIPF2	19	0.113513	1.08186	0.0868741	1.06207	0.169656	1.12479
ILMN_1675117	-0.265553	0.0221818	290.601	-11.9717	4.06111e-27	4.17441e-23	-0.199207	0.0270336	1.72071e-13	1.57548e-09	-0.405885	0.0348577	2.46e-31	2.76258e-27	HSD17B11	4	0.259037	1.19668	0.19275	1.14294	0.398739	1.31836
ILMN_1675124	-0.0912774	0.0185072	290.83	-4.93198	1.37112e-06	0.00707498	-0.0800736	0.0233681	0.000611142	0.999886	-0.116143	0.0299147	0.000103395	0.492988	DDX17	22	0.0889099	1.06357	0.0775207	1.0552	0.112913	1.08141
ILMN_1675130	-0.0603215	0.0173368	290.418	-3.4794	0.000579609	0.999823	-0.0213477	0.0212196	0.314399	0.999886	-0.141132	0.0283889	6.64803e-07	0.00403403	NFIC	19	0.0670844	1.0476	0.0266344	1.01863	0.152334	1.11137
ILMN_1675131	0.203182	0.0166432	289.997	12.2081	6.12405e-28	6.37575e-24	0.177717	0.019748	2.27238e-19	2.31783e-15	0.25787	0.0303362	1.88938e-17	1.76222e-13	PIH1D1	19	-0.201483	0.869656	-0.176405	0.884905	-0.254335	0.838374
ILMN_1675150	0.0604531	0.020313	289.91	2.97609	0.00316555	0.999823	0.0665447	0.0241803	0.00592293	0.999886	0.0429502	0.0368569	0.243888	0.999385	HKR1	19	-0.0577963	0.96073	-0.0607735	0.95875	-0.0515218	0.964918
ILMN_1675156	-0.146046	0.0228981	292.39	-6.37809	6.98936e-10	4.62416e-06	-0.113783	0.0292659	0.000101112	0.580687	-0.218154	0.0360887	1.49461e-09	1.08314e-05	CDC42	1	0.147021	1.10728	0.116002	1.08373	0.212395	1.15861
ILMN_1675186	-0.103364	0.012658	290.649	-8.16585	9.8278e-15	7.89959e-11	-0.0781683	0.0148501	1.41088e-07	0.00104264	-0.155788	0.0229388	1.11021e-11	8.79841e-08	ME2	18	0.0971284	1.06964	0.0717144	1.05096	0.150689	1.1101
ILMN_1675190	0.0015896	0.0261561	292.309	0.0607737	0.951581	0.999823	-0.0133116	0.0321327	0.678677	0.999886	0.0388441	0.0443817	0.381451	0.999385	RETN	19	0.00436102	1.00303	0.0159751	1.01113	-0.020116	0.986153
ILMN_1675191	-0.155406	0.0185319	292.161	-8.38584	2.16855e-15	1.7793e-11	-0.11195	0.021885	3.13076e-07	0.00226511	-0.244693	0.0324422	4.61298e-14	3.95702e-10	GAPT	5	0.141328	1.10292	0.0969976	1.06955	0.234756	1.17671
ILMN_1675239	0.127065	0.0132456	290.716	9.59296	4.10955e-19	3.69366e-15	0.102665	0.0169404	1.358e-09	1.10378e-05	0.17723	0.0194618	8.5028e-20	8.33444e-16	NDUFA7	19	-0.131558	0.912845	-0.10579	0.929296	-0.185865	0.879122
ILMN_1675266	0.242254	0.0179064	290.18	13.5289	1.14541e-32	1.26018e-28	0.190776	0.0213213	3.62996e-19	3.68695e-15	0.349419	0.0298058	9.696e-32	1.09206e-27	NAGPA	16	-0.247095	0.842592	-0.193852	0.874269	-0.359306	0.77954
ILMN_1675365	-0.104024	0.0194765	289.606	-5.34102	1.87205e-07	0.00104517	-0.102255	0.0229525	8.38603e-06	0.054424	-0.108394	0.0368339	0.00325284	0.999385	LARP4	12	0.12221	1.0884	0.119983	1.08672	0.126903	1.09195
ILMN_1675387	-0.0330274	0.0169313	291.716	-1.95067	0.0520535	0.999823	-0.0257693	0.0201809	0.201631	0.999886	-0.0488699	0.0299793	0.103076	0.999385	LIMS1	2	0.0527784	1.03726	0.0436062	1.03069	0.0721091	1.05125
ILMN_1675391	0.0017733	0.0184685	292.588	0.0960177	0.923572	0.999823	0.0250554	0.0233523	0.283302	0.999886	-0.0443953	0.0290626	0.126618	0.999385	SLC24A4	14	-0.00500261	0.996538	-0.0300426	0.979391	0.0477698	1.03367
ILMN_1675406	0.11271	0.0194603	291.292	5.79183	1.80265e-08	0.000109475	0.0915848	0.0243573	0.000169875	0.946712	0.155373	0.0320065	1.20743e-06	0.00713954	PPAPDC1B	8	-0.115838	0.922846	-0.0934263	0.937294	-0.163071	0.893122
ILMN_1675421	-0.0473021	0.0208341	291.358	-2.27041	0.0239126	0.999823	-0.0600502	0.0253409	0.0178027	0.999886	-0.0218085	0.0361051	0.545825	0.999385	ISCA1	9	0.0731755	1.05203	0.0843515	1.06021	0.0496216	1.03499
ILMN_1675435	0.0219222	0.0210975	289.834	1.03909	0.29963	0.999823	0.00435338	0.0256362	0.865156	0.999886	0.0590234	0.0373013	0.113572	0.999385	ANKRD16	10	-0.0216607	0.985098	-0.00430124	0.997023	-0.0582461	0.960431
ILMN_1675448	0.0451522	0.0205134	290.395	2.20111	0.0285147	0.999823	0.0481672	0.0255811	0.0597117	0.999886	0.0394654	0.0341547	0.24789	0.999385	ZFP36L1	14	-0.0555918	0.9622	-0.0588982	0.959997	-0.0486234	0.966858
ILMN_1675454	-0.104722	0.0205888	289.665	-5.08636	6.5683e-07	0.00349565	-0.0973806	0.0229206	2.15113e-05	0.13408	-0.121647	0.0395174	0.00208174	0.999385	CDH9	5	0.124752	1.09032	0.118085	1.08529	0.138804	1.10099
ILMN_1675460	0.217556	0.0154942	291.095	14.0411	1.49126e-34	1.67066e-30	0.204302	0.0185847	4.12885e-28	4.59996e-24	0.244469	0.028167	3.98334e-18	3.77501e-14	RPL29	3	-0.21997	0.858583	-0.205666	0.867138	-0.250117	0.840828
ILMN_1675462	-0.00221297	0.0190633	289.842	-0.116085	0.907665	0.999823	-0.00323047	0.0236765	0.891472	0.999886	-2.46231e-05	0.0319663	0.999385	0.999385	LSM6	4	0.00124303	1.00086	0.00289018	1.00201	-0.00222839	0.998457
ILMN_1675472	0.0702933	0.0157092	289.665	4.47466	1.10099e-05	0.0516032	0.0622512	0.0201221	0.00197695	0.999886	0.0881472	0.0222882	7.6573e-05	0.371992	LOC647979	20	-0.0745096	0.949665	-0.0667508	0.954786	-0.0908616	0.938962
ILMN_1675479	-0.21934	0.0203938	289.606	-10.7552	6.38983e-23	6.16044e-19	-0.224088	0.0244476	4.90802e-20	5.04544e-16	-0.208776	0.0361209	7.474e-09	5.20489e-05	ZNF646	16	0.226023	1.16961	0.229852	1.17271	0.217953	1.16308
ILMN_1675482	-0.0275317	0.0180719	290.081	-1.52346	0.128734	0.999823	-0.0328322	0.0220176	0.135915	0.999886	-0.0120909	0.0306161	0.692901	0.999385	BCR	22	0.0284629	1.01992	0.0308098	1.02159	0.0235165	1.01643
ILMN_1675483	0.111564	0.0146248	292.227	7.62843	3.37046e-13	2.57807e-09	0.102627	0.017997	1.181e-08	9.20592e-05	0.131915	0.025108	1.48894e-07	0.000951136	ANKMY1	2	-0.109583	0.926856	-0.101063	0.932346	-0.127538	0.915392
ILMN_1675501	-0.0528203	0.0205064	289.606	-2.57579	0.0104969	0.999823	-0.0216214	0.0251968	0.390836	0.999886	-0.117435	0.0343673	0.000632994	0.999385	SENP5	3	0.0536255	1.03787	0.0215746	1.01507	0.121174	1.08762
ILMN_1675542	0.144916	0.0162874	290.107	8.89745	6.30328e-17	5.37796e-13	0.11444	0.0191675	2.36454e-09	1.90346e-05	0.210195	0.0282179	9.40736e-14	7.99437e-10	NUS1	6	-0.15608	0.89746	-0.12525	0.916845	-0.221055	0.857938
ILMN_1675556	-0.151909	0.0211778	289.971	-7.17301	6.14164e-12	4.49445e-08	-0.159721	0.0250958	1.9597e-10	1.64243e-06	-0.134571	0.0380429	0.000404176	0.999385	XKR8	1	0.159438	1.11685	0.166483	1.12232	0.14459	1.10542
ILMN_1675577	0.05467	0.0188771	289.606	2.8961	0.00406622	0.999823	0.0315265	0.0236421	0.182372	0.999886	0.103364	0.0287621	0.000325946	0.999385	TRMT61A	14	-0.0509502	0.9653	-0.028712	0.980295	-0.0978176	0.934445
ILMN_1675583	0.0254217	0.0184026	290.382	1.38142	0.168213	0.999823	0.0136136	0.0226592	0.547976	0.999886	0.0497005	0.0315041	0.11466	0.999385	SPG7	16	-0.0237589	0.983666	-0.011408	0.992124	-0.0497887	0.966078
ILMN_1675612	0.0784203	0.0133793	289.819	5.86132	1.24761e-08	7.67033e-05	0.0714361	0.0160959	9.07387e-06	0.0587442	0.093467	0.0242413	0.000115404	0.545513	BLCAP	20	-0.0781505	0.947271	-0.0713334	0.951758	-0.0925176	0.937885
ILMN_1675617	-0.101635	0.0229247	292.543	-4.43346	1.31331e-05	0.0608323	-0.109141	0.0281321	0.000104628	0.600355	-0.0849341	0.0399461	0.0334853	0.999385	NT5M	17	0.130553	1.09471	0.135284	1.09831	0.120584	1.08717
ILMN_1675632	-0.0955216	0.01967	289.606	-4.8562	1.96109e-06	0.00996822	-0.0673254	0.0239035	0.00485433	0.999886	-0.154263	0.0344895	7.72162e-06	0.042245	C21orf37	21	0.107823	1.0776	0.0783392	1.0558	0.169962	1.12503
ILMN_1675640	0.192377	0.0213182	294.051	9.02405	2.42394e-17	2.0904e-13	0.217656	0.0275909	3.05351e-15	2.90908e-11	0.134822	0.032195	2.81851e-05	0.144505	OAS1	12	-0.207163	0.866239	-0.226438	0.854743	-0.166542	0.890976
ILMN_1675656	0.0894888	0.018082	291.495	4.94906	1.26328e-06	0.00654128	0.081348	0.0218443	0.000196095	0.999886	0.1101	0.0319491	0.000568759	0.999385	PPFIBP2	11	-0.0972532	0.934811	-0.0898606	0.939614	-0.112833	0.92477
ILMN_1675669	0.120158	0.0222536	289.606	5.39951	1.3939e-07	0.000787554	0.0713199	0.0269956	0.00824394	0.999886	0.222758	0.0359793	5.96755e-10	4.40823e-06	IBTK	6	-0.131949	0.912597	-0.0816546	0.944973	-0.237947	0.847951
ILMN_1675671	0.0631906	0.0202886	289.661	3.11458	0.00202658	0.999823	0.0558868	0.0246903	0.0236041	0.999886	0.0805411	0.0356342	0.0238076	0.999385	ICOSLG	21	-0.0625618	0.957562	-0.0565836	0.961538	-0.0751612	0.949236
ILMN_1675674	-0.134935	0.0139898	290.444	-9.64525	2.80847e-19	2.53211e-15	-0.113615	0.0177133	1.41678e-10	1.19194e-06	-0.178474	0.020573	4.12946e-18	3.9106e-14	UBE4B	1	0.132627	1.09629	0.109495	1.07885	0.181378	1.13397
ILMN_1675684	0.0534203	0.016842	290.173	3.17186	0.00167703	0.999823	0.0453392	0.0205025	0.0270083	0.999886	0.0689791	0.029561	0.0196245	0.999385	APOBEC3C	22	-0.0435601	0.970258	-0.0350424	0.976003	-0.0615114	0.95826
ILMN_1675695	-0.0373309	0.0177901	289.606	-2.0984	0.0367358	0.999823	-0.0253546	0.0227711	0.265513	0.999886	-0.064395	0.0259486	0.0130782	0.999385	PDS5B	13	0.0278258	1.01947	0.017915	1.0125	0.0487133	1.03434
ILMN_1675701	0.0136252	0.0191838	289.606	0.710244	0.478125	0.999823	-0.00493814	0.0229889	0.829919	0.999886	0.0550095	0.03407	0.106397	0.999385	FAM114A2	5	-0.0115615	0.992018	0.00594299	1.00413	-0.0484528	0.966973
ILMN_1675709	0.0365208	0.0142865	289.732	2.55633	0.0110885	0.999823	0.0255209	0.0174128	0.142747	0.999886	0.0589572	0.0247425	0.0171799	0.999385	ARFGAP1	20	-0.0414753	0.971661	-0.0295265	0.979742	-0.0666576	0.954848
ILMN_1675721	-0.0793512	0.0223682	289.606	-3.54751	0.000453475	0.999823	-0.057439	0.0276441	0.0377279	0.999886	-0.125386	0.0379294	0.000947178	0.999385	UBE2R2	9	0.0752839	1.05357	0.0536548	1.03789	0.120868	1.08739
ILMN_1675756	-0.498351	0.0261365	292.373	-19.0672	3.13013e-53	3.81406e-49	-0.433652	0.0317174	1.48435e-42	1.73787e-38	-0.637372	0.0430793	1.57043e-49	1.86693e-45	KCNJ15	21	0.495187	1.4095	0.43105	1.34821	0.630359	1.54795
ILMN_1675788	0.194694	0.020251	289.653	9.61401	3.58665e-19	3.22835e-15	0.174467	0.0246661	1.51449e-12	1.35304e-08	0.234254	0.0330529	1.36812e-12	1.12063e-08	ZNF175	19	-0.200504	0.870247	-0.177655	0.884139	-0.248657	0.84168
ILMN_1675803	-0.160269	0.0185185	290.775	-8.65454	3.44136e-16	2.87939e-12	-0.133267	0.0219114	1.18624e-09	9.66668e-06	-0.214501	0.0333308	1.23044e-10	9.35259e-07	FAM200B	4	0.164439	1.12073	0.13489	1.09801	0.226713	1.17017
ILMN_1675844	-0.205698	0.0193118	290.413	-10.6514	1.39751e-22	1.34021e-18	-0.185656	0.0247849	6.85214e-14	6.33686e-10	-0.247188	0.0296583	7.78164e-17	7.16144e-13	WDR1	4	0.211118	1.15759	0.189981	1.14075	0.255665	1.19389
ILMN_1675848	-0.0850485	0.0134302	290.633	-6.33265	9.12898e-10	6.00322e-06	-0.0932752	0.0175004	9.82651e-08	0.000730994	-0.0675102	0.0195507	0.000554207	0.999385	MYL12A	18	0.0801246	1.05711	0.0883209	1.06313	0.0628506	1.04453
ILMN_1675852	-0.0145442	0.0179282	290.933	-0.811246	0.417888	0.999823	-0.000169292	0.0228108	0.994078	0.999886	-0.04547	0.028392	0.109265	0.999385	PSMA6	14	0.00325875	1.00226	-0.00928905	0.993582	0.0297036	1.0208
ILMN_1675878	0.0936171	0.024005	290.244	3.8999	0.000119616	0.481428	0.0433723	0.0285844	0.129181	0.999886	0.200756	0.0420721	1.82661e-06	0.0106071	LOC285359	3	-0.0991618	0.933575	-0.0498524	0.966035	-0.203083	0.868692
ILMN_1675939	-0.631429	0.0233692	290.177	-27.0197	3.29849e-81	4.09046e-77	-0.586812	0.0271165	7.48884e-104	8.97013e-100	-0.727423	0.0435563	1.29481e-62	1.5495e-58	IFNGR1	6	0.625894	1.54317	0.583077	1.49804	0.716132	1.64277
ILMN_1675946	-0.0667026	0.0181972	289.606	-3.66554	0.00029353	0.999823	-0.0490635	0.0222087	0.0271605	0.999886	-0.102348	0.0292046	0.000457404	0.999385	ISG20L2	1	0.0701	1.04979	0.0513846	1.03626	0.109543	1.07889
ILMN_1675956	-0.260395	0.0187053	290.241	-13.9209	4.29803e-34	4.79445e-30	-0.225178	0.0230279	1.39309e-22	1.48266e-18	-0.333835	0.0305807	9.60858e-28	1.04945e-23	LYST	1	0.248277	1.18779	0.212347	1.15857	0.324	1.2518
ILMN_1675982	-0.0605445	0.0118121	290.027	-5.12563	5.42508e-07	0.00290947	-0.046721	0.0146432	0.0014197	0.999886	-0.0888565	0.0195961	5.77699e-06	0.0319987	GGA3	17	0.0609534	1.04315	0.046477	1.03274	0.0914629	1.06545
ILMN_1676002	0.116537	0.0121272	289.919	9.60962	3.68705e-19	3.31761e-15	0.095197	0.0154401	7.02297e-10	5.77148e-06	0.161566	0.0185285	2.78455e-18	2.64616e-14	QRICH1	3	-0.118358	0.921236	-0.0973419	0.934754	-0.16265	0.893382
ILMN_1676003	0.20029	0.021405	291.217	9.35714	2.28937e-18	2.02174e-14	0.17161	0.0250828	7.82356e-12	6.85109e-08	0.260304	0.040204	9.50768e-11	7.25341e-07	PNOC	8	-0.20125	0.869797	-0.171721	0.887783	-0.263481	0.833075
ILMN_1676005	-0.11585	0.0166957	289.881	-6.93889	2.58573e-11	1.84181e-07	-0.097419	0.0211356	4.04159e-06	0.0269695	-0.153456	0.0255507	1.90247e-09	1.36882e-05	KPNA1	3	0.114468	1.08258	0.0941951	1.06747	0.157194	1.11512
ILMN_1676010	-0.173058	0.0133541	291.295	-12.9592	1.23168e-30	1.32664e-26	-0.145007	0.0161597	2.87675e-19	2.9268e-15	-0.233565	0.0227116	8.3219e-25	8.82455e-21	SP1	12	0.17527	1.12918	0.147522	1.10767	0.23375	1.17589
ILMN_1676014	0.248614	0.0197804	291.426	12.5687	3.05311e-29	3.23202e-25	0.227874	0.0241656	4.11255e-21	4.29186e-17	0.293922	0.0342586	9.52674e-18	8.95037e-14	DHRS4L1	14	-0.255827	0.837507	-0.234778	0.849816	-0.300189	0.812146
ILMN_1676026	0.228234	0.0176776	290.606	12.9109	1.89308e-30	2.03487e-26	0.193418	0.0212086	7.52717e-20	7.71987e-16	0.299389	0.0307281	1.97301e-22	2.02194e-18	MRPS26	20	-0.234065	0.850236	-0.196959	0.872388	-0.312268	0.805375
ILMN_1676062	-0.00319982	0.0203144	290.15	-0.157515	0.874948	0.999823	-0.0179016	0.0224846	0.425933	0.999886	0.0279834	0.0392329	0.475682	0.999385	DIP2C	10	0.0119602	1.00832	0.0260467	1.01822	-0.0177276	0.987787
ILMN_1676075	-0.0852265	0.0187539	289.606	-4.54446	8.09728e-06	0.0386726	-0.0888673	0.0221853	6.18356e-05	0.365263	-0.0763965	0.0346221	0.0273432	0.999385	KLHL12	1	0.0823866	1.05877	0.0848614	1.06059	0.0771709	1.05495
ILMN_1676088	-0.153903	0.0215813	289.729	-7.13128	7.96557e-12	5.80611e-08	-0.156415	0.0266987	4.67e-09	3.71079e-05	-0.145931	0.0368232	7.4007e-05	0.359748	MSRB3	12	0.160591	1.11775	0.161117	1.11815	0.159483	1.11689
ILMN_1676091	0.247668	0.0224839	290.185	11.0154	8.2903e-24	8.10874e-20	0.210516	0.0270874	7.743e-15	7.31559e-11	0.327301	0.0393218	8.52982e-17	7.84061e-13	HNRNPA1P10,HNRNPA1	12	-0.247883	0.842131	-0.211753	0.863487	-0.324028	0.798836
ILMN_1676099	-0.321775	0.0312616	290.993	-10.293	2.15539e-21	2.02736e-17	-0.312042	0.0396978	3.82802e-15	3.64045e-11	-0.347217	0.0491951	1.68957e-12	1.37869e-08	SPON2	4	0.31839	1.24694	0.310318	1.23998	0.335401	1.26173
ILMN_1676128	0.0352088	0.0199364	289.606	1.76605	0.0784403	0.999823	0.0376727	0.0237082	0.112058	0.999886	0.0302189	0.0371133	0.415511	0.999385	DNMT3A	2	-0.036723	0.974867	-0.0385906	0.973606	-0.0327869	0.97753
ILMN_1676191	0.0665297	0.0199312	289.606	3.33797	0.000954273	0.999823	0.0454256	0.0246708	0.0655815	0.999886	0.109509	0.0336805	0.00114828	0.999385	DARS2	1	-0.0728975	0.950727	-0.049963	0.965961	-0.121233	0.919402
ILMN_1676254	-0.382869	0.0284379	290.015	-13.4633	1.99502e-32	2.18953e-28	-0.358964	0.035815	1.21139e-23	1.3037e-19	-0.435344	0.0468035	1.38434e-20	1.37784e-16	MTMR3	22	0.388884	1.30938	0.366114	1.28888	0.436871	1.35367
ILMN_1676280	-0.0876538	0.0207124	289.684	-4.23195	3.11259e-05	0.137327	-0.0636049	0.0250427	0.0110897	0.999886	-0.137579	0.0354458	0.000103865	0.494892	NSUN3	3	0.0961046	1.06888	0.0711395	1.05055	0.148719	1.10858
ILMN_1676289	-0.122186	0.0189681	290.413	-6.44165	4.89248e-10	3.26769e-06	-0.103633	0.0230473	6.90774e-06	0.0451559	-0.164352	0.0331227	6.98069e-07	0.0042282	NCAM1	11	0.145999	1.1065	0.126897	1.09194	0.186257	1.13781
ILMN_1676302	0.14804	0.0222926	289.704	6.64077	1.53847e-10	1.05493e-06	0.105218	0.0282047	0.000191096	0.999886	0.236501	0.0338709	2.9011e-12	2.34844e-08	FAM113A	20	-0.15162	0.900239	-0.10831	0.927674	-0.242897	0.845047
ILMN_1676318	-0.0931855	0.0197687	289.975	-4.71378	3.78074e-06	0.0187411	-0.0778891	0.0238612	0.00109753	0.999886	-0.127128	0.0352609	0.000311725	0.999385	BAZ2A	12	0.107117	1.07707	0.0916425	1.06558	0.139729	1.1017
ILMN_1676336	0.0125403	0.0185615	289.606	0.675608	0.499829	0.999823	0.0293135	0.0217235	0.17721	0.999886	-0.0193053	0.034143	0.571784	0.999385	NCEH1	3	-0.0108238	0.992526	-0.0300137	0.979411	0.0296193	1.02074
ILMN_1676358	-0.460341	0.0211677	291.03	-21.7473	6.04314e-63	7.44817e-59	-0.424343	0.025299	3.83919e-63	4.56787e-59	-0.537329	0.0375465	1.86738e-46	2.21042e-42	RALB	2	0.45821	1.37384	0.422681	1.34042	0.533089	1.44702
ILMN_1676385	-0.217889	0.0218833	290.833	-9.95686	2.74347e-20	2.52619e-16	-0.176338	0.027204	9.04805e-11	7.67546e-07	-0.306721	0.0353556	4.12461e-18	3.90641e-14	PAK2	3	0.219347	1.16421	0.177419	1.13086	0.307712	1.23774
ILMN_1676393	0.197994	0.0155823	290.198	12.7063	1.03882e-29	1.10717e-25	0.184157	0.0187623	9.6755e-23	1.03131e-18	0.224788	0.0273926	2.28433e-16	2.07897e-12	ATP5G1	17	-0.19927	0.870991	-0.183452	0.880594	-0.232608	0.851095
ILMN_1676408	-0.121993	0.0169239	290.848	-7.20831	4.90299e-12	3.60222e-08	-0.108755	0.0207873	1.67883e-07	0.00123545	-0.150641	0.0289372	1.93165e-07	0.00122274	TAGAP	6	0.126961	1.09199	0.11336	1.08174	0.155624	1.1139
ILMN_1676448	-0.0358399	0.0131268	291.313	-2.73027	0.0067137	0.999823	-0.026805	0.0170281	0.11545	0.999886	-0.0566068	0.0197057	0.004071	0.999385	WDFY1	2	0.0227854	1.01592	0.0167022	1.01164	0.0356059	1.02499
ILMN_1676459	-0.192971	0.0231739	291.086	-8.32708	3.2793e-15	2.6723e-11	-0.194836	0.0288682	1.48698e-11	1.29397e-07	-0.188843	0.0386572	1.0339e-06	0.00615377	ZNF785	16	0.201027	1.14952	0.201651	1.15001	0.19971	1.14847
ILMN_1676470	0.246153	0.0217029	290.7	11.3419	6.23832e-25	6.22085e-21	0.184598	0.0256222	5.82092e-13	5.25862e-09	0.376465	0.0370467	2.93327e-24	3.08873e-20	TCF7	5	-0.241579	0.845819	-0.180773	0.88223	-0.36973	0.773927
ILMN_1676480	-0.607491	0.034176	290.693	-17.7754	2.34756e-48	2.82999e-44	-0.535735	0.0405628	7.93777e-40	9.24115e-36	-0.757869	0.0602325	2.63896e-36	3.0451e-32	LOC389634	12	0.602284	1.51812	0.530092	1.44402	0.754429	1.68696
ILMN_1676503	0.109902	0.0172089	289.778	6.38637	6.74133e-10	4.46478e-06	0.106121	0.0208098	3.40396e-07	0.00245732	0.117121	0.0301753	0.000103882	0.494892	RNPS1	16	-0.110092	0.926529	-0.105757	0.929317	-0.119229	0.920679
ILMN_1676515	-0.340554	0.0184334	291.336	-18.4748	5.5598e-51	6.74571e-47	-0.295432	0.0223847	9.01893e-40	1.04989e-35	-0.435588	0.030032	1.14061e-47	1.35333e-43	IMPDH1	7	0.342554	1.268	0.297115	1.22869	0.438316	1.35502
ILMN_1676528	0.09876	0.0144709	295.164	6.82471	5.00442e-11	3.51861e-07	0.0869996	0.0177881	1.00379e-06	0.00703352	0.122358	0.0247667	7.79461e-07	0.00469547	BTN3A2	6	-0.10928	0.927051	-0.0956597	0.935844	-0.137984	0.908788
ILMN_1676548	0.188992	0.0154806	290.255	12.2083	6.05726e-28	6.30682e-24	0.160485	0.0191502	5.27825e-17	5.18852e-13	0.249243	0.0251039	3.13093e-23	3.25303e-19	BZW2	7	-0.19579	0.873095	-0.167169	0.890588	-0.256108	0.837344
ILMN_1676555	-0.273702	0.0249791	289.822	-10.9573	1.31911e-23	1.286e-19	-0.227224	0.0301002	4.38846e-14	4.07644e-10	-0.373664	0.0434047	7.38002e-18	6.94829e-14	TTC26	7	0.275959	1.2108	0.231192	1.1738	0.370309	1.29263
ILMN_1676575	-0.00771181	0.0181832	295.558	-0.424117	0.671789	0.999823	0.000992385	0.0226084	0.964988	0.999886	-0.0279622	0.0308988	0.365486	0.999385	IKZF1	7	0.0118226	1.00823	0.00258083	1.00179	0.0312999	1.02193
ILMN_1676588	0.111439	0.0140993	290.085	7.90387	5.67394e-14	4.44723e-10	0.117014	0.0175321	2.48467e-11	2.14775e-07	0.098067	0.0238844	4.02726e-05	0.20241	CEPT1	1	-0.12083	0.919658	-0.124726	0.917178	-0.112619	0.924907
ILMN_1676600	-0.00363689	0.00867686	290.095	-0.419148	0.675418	0.999823	-0.0102737	0.0106641	0.335352	0.999886	0.0103684	0.0145416	0.475834	0.999385	SEC24C	10	0.00244464	1.0017	0.00877363	1.0061	-0.0108939	0.992477
ILMN_1676611	0.205526	0.0169769	290.238	12.1062	1.38646e-27	1.43706e-23	0.179073	0.0203493	1.36838e-18	1.37933e-14	0.259504	0.0304116	1.42499e-17	1.33322e-13	PHPT1	9	-0.210858	0.864023	-0.182362	0.881259	-0.270914	0.828795
ILMN_1676625	0.0336089	0.0194014	289.612	1.73229	0.0842858	0.999823	-0.00433516	0.0250072	0.862371	0.999886	0.114124	0.0278662	4.21403e-05	0.211249	SS18L1	20	-0.0425396	0.970944	-0.00437399	0.996973	-0.122975	0.918292
ILMN_1676626	-0.0992968	0.0213289	289.786	-4.65551	4.9263e-06	0.0241389	-0.0649247	0.0262863	0.0135149	0.999886	-0.175008	0.0357375	9.72844e-07	0.00580204	ARID4A	14	0.0945561	1.06774	0.0630626	1.04468	0.160929	1.11801
ILMN_1676629	-0.0487918	0.0201289	289.606	-2.42397	0.0159645	0.999823	-0.0608663	0.0249267	0.0146138	0.999886	-0.0229828	0.0342423	0.502104	0.999385	INSIG2	2	0.0415015	1.02918	0.0543246	1.03837	0.0144766	1.01008
ILMN_1676632	-0.152225	0.0178617	292.157	-8.52242	8.46934e-16	7.01685e-12	-0.128184	0.0223146	9.22559e-09	7.23102e-05	-0.205221	0.0297694	5.43609e-12	4.35703e-08	DISC1	1	0.158177	1.11588	0.134945	1.09805	0.20714	1.1544
ILMN_1676665	-0.286593	0.0188996	291.098	-15.164	1.11017e-38	1.28547e-34	-0.236361	0.022262	2.47823e-26	2.72407e-22	-0.392034	0.0320172	1.79862e-34	2.0542e-30	CUEDC1	17	0.288595	1.22145	0.237936	1.1793	0.39536	1.31527
ILMN_1676709	-0.00384053	0.0216242	289.745	-0.177603	0.859159	0.999823	-0.00111439	0.026333	0.966244	0.999886	-0.00809607	0.0372707	0.828034	0.999385	SDK2	17	0.011166	1.00777	0.00704679	1.0049	0.0198474	1.01385
ILMN_1676719	-0.0463486	0.0195071	290.021	-2.37598	0.0181517	0.999823	-0.0229768	0.0247205	0.352648	0.999886	-0.0935765	0.0308529	0.00242142	0.999385	TPM3	1	0.0451919	1.03182	0.0209124	1.0146	0.0963614	1.06907
ILMN_1676725	-0.0990521	0.0183664	290.008	-5.39312	1.43835e-07	0.000811516	-0.120647	0.0205714	4.49712e-09	3.57566e-05	-0.0546962	0.0367392	0.136548	0.999385	C1orf116	1	0.106943	1.07694	0.12928	1.09375	0.0598654	1.04237
ILMN_1676731	-0.033427	0.0165769	289.606	-2.01648	0.044673	0.999823	-0.0289612	0.0203407	0.154503	0.999886	-0.0404338	0.0276736	0.143988	0.999385	C17orf65	17	0.0375124	1.02634	0.0305957	1.02143	0.0520896	1.03677
ILMN_1676737	0.0163915	0.0193811	289.695	0.845747	0.398392	0.999823	0.0126435	0.0232365	0.586355	0.999886	0.026101	0.0349292	0.45491	0.999385	2020-09-02	2	-0.0177735	0.987756	-0.0164522	0.988661	-0.0205583	0.985851
ILMN_1676745	0.119454	0.0146183	290.222	8.17156	9.49823e-15	7.63753e-11	0.115932	0.0172245	1.68893e-11	1.46768e-07	0.128141	0.0273817	2.87161e-06	0.0163538	ZNF142	2	-0.120553	0.919835	-0.118179	0.92135	-0.125557	0.91665
ILMN_1676759	0.137749	0.0154855	290.326	8.89536	6.37814e-17	5.43991e-13	0.128079	0.0180974	1.47077e-12	1.31428e-08	0.159164	0.0293087	5.61657e-08	0.000369963	DDX27	20	-0.137008	0.909403	-0.12828	0.914922	-0.155403	0.897881
ILMN_1676763	-0.0979092	0.0144975	290.202	-6.7535	7.87008e-11	5.47758e-07	-0.0657304	0.0176327	0.000193189	0.999886	-0.166455	0.0244555	1.00046e-11	7.95364e-08	PIPSL	10	0.102418	1.07357	0.0707974	1.0503	0.16906	1.12433
ILMN_1676765	0.245665	0.0191647	290.945	12.8186	3.9912e-30	4.27378e-26	0.219223	0.0221842	4.9854e-23	5.33238e-19	0.299297	0.0365105	2.45316e-16	2.23115e-12	RPL18A	19	-0.242359	0.845362	-0.214801	0.861665	-0.300437	0.812006
ILMN_1676780	0.265307	0.0230823	292.138	11.494	1.78193e-25	1.79067e-21	0.234506	0.0271584	5.88673e-18	5.86848e-14	0.332585	0.0426739	6.51056e-15	5.71562e-11	SIRPG	20	-0.271762	0.828307	-0.240943	0.846192	-0.336715	0.791842
ILMN_1676792	0.209282	0.0178837	290.76	11.7024	3.52082e-26	3.57469e-22	0.178668	0.0210223	1.91267e-17	1.89144e-13	0.271391	0.0330379	2.12983e-16	1.94007e-12	RPS11	19	-0.20574	0.867094	-0.17379	0.886511	-0.273078	0.827552
ILMN_1676799	0.0495945	0.0149567	289.61	3.31586	0.00103002	0.999823	0.0489166	0.0186776	0.00881892	0.999886	0.0497347	0.0246811	0.0438954	0.999385	MFAP1	15	-0.0621334	0.957847	-0.0594692	0.959617	-0.0677483	0.954126
ILMN_1676842	0.0943424	0.0159659	290.05	5.90898	9.63798e-09	5.97073e-05	0.0912669	0.020765	1.10662e-05	0.0710451	0.100104	0.0234626	1.98539e-05	0.103677	BTAF1	10	-0.104995	0.929808	-0.101008	0.932382	-0.113399	0.924407
ILMN_1676844	0.0365603	0.0196511	289.606	1.86047	0.063832	0.999823	0.00601412	0.0238411	0.800841	0.999886	0.100605	0.0343548	0.0034071	0.999385	NR1D2	3	-0.0327197	0.977576	-0.00144907	0.998996	-0.0986235	0.933924
ILMN_1676846	0.190632	0.0204889	290.086	9.30414	3.42578e-18	3.01331e-14	0.163249	0.0263172	5.53506e-10	4.56532e-06	0.247379	0.0307582	8.7888e-16	7.90113e-12	ABCE1	4	-0.201457	0.869672	-0.17243	0.887347	-0.262633	0.833565
ILMN_1676891	-0.292725	0.0167756	290.949	-17.4495	3.70591e-47	4.45117e-43	-0.260419	0.0203452	1.63979e-37	1.89871e-33	-0.360319	0.0285589	1.70782e-36	1.97133e-32	CDK19	6	0.291975	1.22432	0.258689	1.19639	0.362127	1.28532
ILMN_1676893	0.151891	0.0156643	291.228	9.6966	1.89417e-19	1.71423e-15	0.135111	0.0194709	3.94516e-12	3.48357e-08	0.187121	0.0255269	2.29552e-13	1.92731e-09	ADCY3	2	-0.153683	0.898953	-0.13575	0.910197	-0.191477	0.875709
ILMN_1676895	-0.445947	0.0288626	291.733	-15.4507	9.21125e-40	1.07329e-35	-0.389503	0.0357453	1.19585e-27	1.32894e-23	-0.562628	0.046708	2.04478e-33	2.32308e-29	BTNL8	5	0.442623	1.35907	0.384248	1.30518	0.565651	1.48005
ILMN_1676899	0.0495884	0.0132114	289.988	3.75345	0.000210695	0.822342	0.0336043	0.0168639	0.0462966	0.999886	0.0831297	0.020349	4.4038e-05	0.219882	YEATS2	3	-0.0557458	0.962097	-0.0388327	0.973442	-0.0913906	0.938618
ILMN_1676924	0.195329	0.0165912	291.798	11.773	1.92903e-26	1.9651e-22	0.166346	0.0201491	1.50942e-16	1.47214e-12	0.255736	0.0286881	4.90627e-19	4.75025e-15	CD247	1	-0.19684	0.87246	-0.167102	0.89063	-0.259513	0.83537
ILMN_1676946	0.338481	0.0198479	290.563	17.0538	1.13669e-45	1.35926e-41	0.293269	0.0237934	6.59236e-35	7.56935e-31	0.431843	0.0340603	7.75072e-37	8.95984e-33	AP3M2	8	-0.344011	0.787848	-0.297043	0.813919	-0.442997	0.735605
ILMN_1676955	-0.183626	0.0117702	291.055	-15.6009	2.69241e-40	3.14555e-36	-0.157925	0.0141633	7.13219e-29	7.97593e-25	-0.236751	0.0199646	1.94338e-32	2.1966e-28	TYK2	19	0.185001	1.13682	0.158049	1.11578	0.241804	1.18247
ILMN_1676973	-0.121973	0.0217673	291.248	-5.60348	4.86877e-08	0.000286186	-0.0914829	0.0269628	0.000691479	0.999886	-0.18482	0.0358834	2.59695e-07	0.00162517	CABP5	19	0.13104	1.09508	0.0990382	1.07106	0.198484	1.14749
ILMN_1676980	-0.0428277	0.0172027	290.833	-2.48959	0.0133478	0.999823	-0.0495471	0.0213618	0.0203722	0.999886	-0.0308547	0.0285186	0.27929	0.999385	MTSS1	8	0.0390675	1.02745	0.0474053	1.0334	0.0214955	1.01501
ILMN_1676984	-0.148522	0.0187326	290.69	-7.92849	4.79488e-14	3.76638e-10	-0.130271	0.0227283	9.94442e-09	7.7835e-05	-0.187628	0.0327449	1.00427e-08	6.93548e-05	DDIT3	12	0.145414	1.10605	0.127892	1.0927	0.182341	1.13472
ILMN_1677041	-0.23227	0.0175421	289.958	-13.2407	1.27402e-31	1.38614e-27	-0.198645	0.0212166	7.76873e-21	8.07404e-17	-0.303938	0.0298591	2.45861e-24	2.59162e-20	CHUK	10	0.227065	1.17045	0.194167	1.14406	0.296396	1.22807
ILMN_1677043	0.18764	0.0149257	290.398	12.5716	3.10978e-29	3.29171e-25	0.161509	0.0179472	2.27601e-19	2.3213e-15	0.241205	0.0262085	3.47024e-20	3.4286e-16	AKR7A2	1	-0.189218	0.877081	-0.161999	0.893786	-0.246584	0.84289
ILMN_1677085	-0.186258	0.0148979	290.952	-12.5022	5.36441e-29	5.65731e-25	-0.167041	0.0175511	1.77547e-21	1.86158e-17	-0.226921	0.0273072	9.5747e-17	8.78957e-13	RGS19	20	0.172973	1.12738	0.155336	1.11368	0.210143	1.1568
ILMN_1677098	-0.181531	0.0160656	289.662	-11.2994	9.01188e-25	8.96952e-21	-0.160829	0.0195839	2.17027e-16	2.11037e-12	-0.224161	0.0270939	1.3009e-16	1.19059e-12	YPEL2	17	0.182594	1.13492	0.160874	1.11796	0.22837	1.17151
ILMN_1677113	0.0394194	0.0190647	289.727	2.06766	0.0395591	0.999823	0.044786	0.0234319	0.0559631	0.999886	0.0302773	0.0323225	0.3489	0.999385	RNF8	6	-0.0387784	0.973479	-0.0451571	0.969184	-0.025335	0.982592
ILMN_1677122	0.0267007	0.0173328	289.786	1.54047	0.124536	0.999823	0.0340536	0.021315	0.110124	0.999886	0.0120328	0.029907	0.687435	0.999385	FAM168B	2	-0.0268378	0.981569	-0.0354023	0.97576	-0.00878791	0.993927
ILMN_1677133	0.182448	0.0153475	289.983	11.8878	8.16205e-27	8.35468e-23	0.147738	0.0193066	1.97589e-14	1.84963e-10	0.25364	0.0225063	1.85167e-29	2.0498e-25	MITD1	2	-0.193667	0.87438	-0.157142	0.8968	-0.270644	0.828949
ILMN_1677138	0.0214721	0.01428	291.839	1.50365	0.133752	0.999823	0.0234275	0.0180283	0.193776	0.999886	0.0169739	0.0231042	0.462542	0.999385	POLR2J3	7	-0.0207943	0.98569	-0.0226073	0.984452	-0.0169733	0.988304
ILMN_1677162	0.0655014	0.0189709	289.606	3.45273	0.000637751	0.999823	0.0506452	0.0233845	0.0303299	0.999886	0.0958966	0.0300585	0.00142108	0.999385	SRSF10	1	-0.0690127	0.95329	-0.0537628	0.96342	-0.101152	0.932288
ILMN_1677165	-0.133019	0.0203878	289.606	-6.52445	3.04043e-10	2.05411e-06	-0.105411	0.0250576	2.59074e-05	0.1599	-0.190684	0.0337722	1.64051e-08	0.000111866	SF3B1	2	0.137777	1.10021	0.109297	1.0787	0.197798	1.14695
ILMN_1677200	-0.0118359	0.0112075	290.456	-1.05606	0.291817	0.999823	0.0072404	0.0137511	0.598519	0.999886	-0.0518718	0.0187338	0.00562483	0.999385	CYFIP2	5	0.0140287	1.00977	-0.0058869	0.995928	0.0560012	1.03958
ILMN_1677237	0.0589887	0.0129986	291.118	4.53809	8.3128e-06	0.0396412	0.0487156	0.0162134	0.00265887	0.999886	0.0790573	0.0216823	0.000266174	0.999385	CHCHD2	7	-0.056941	0.9613	-0.0455893	0.968894	-0.080865	0.945491
ILMN_1677239	0.155833	0.0187884	290.066	8.29411	4.15059e-15	3.37319e-11	0.116153	0.0234453	7.26219e-07	0.00514091	0.239245	0.0297603	9.05357e-16	8.1292e-12	CCDC14	3	-0.162475	0.893491	-0.122117	0.918838	-0.247531	0.842337
ILMN_1677262	0.157907	0.0250182	291.231	6.31166	1.02614e-09	6.72637e-06	0.147309	0.0295903	6.41539e-07	0.00455685	0.181048	0.0460597	8.46878e-05	0.408026	RPL21,RPL21P28	13	-0.144708	0.904562	-0.134502	0.910984	-0.166217	0.891177
ILMN_1677292	-0.224223	0.0234532	289.606	-9.56041	5.32426e-19	4.7716e-15	-0.217381	0.0284444	2.13338e-14	1.99529e-10	-0.233944	0.0402168	5.98852e-09	4.19915e-05	C5orf30	5	0.230421	1.17318	0.220165	1.16487	0.252036	1.19089
ILMN_1677305	-0.072736	0.0185301	289.606	-3.92528	0.000108302	0.439489	-0.0756713	0.0220855	0.000611869	0.999886	-0.0657454	0.0340977	0.0538371	0.999385	PVR	19	0.0771191	1.05491	0.0795359	1.05668	0.0720257	1.05119
ILMN_1677318	-0.108612	0.022128	290.104	-4.90836	1.53459e-06	0.0078847	-0.0850626	0.0267643	0.00148185	0.999886	-0.157739	0.0390518	5.36292e-05	0.264714	2020-03-08	10	0.130881	1.09496	0.105089	1.07556	0.185238	1.137
ILMN_1677385	0.173232	0.0156296	290.53	11.0836	4.81048e-24	4.72197e-20	0.143253	0.0185932	1.31225e-14	1.23326e-10	0.235836	0.0277144	1.74691e-17	1.63109e-13	C8orf40	8	-0.180109	0.882636	-0.149091	0.901818	-0.24548	0.843535
ILMN_1677396	-0.0190437	0.0182211	289.606	-1.04515	0.296827	0.999823	-0.015272	0.0218761	0.485106	0.999886	-0.0256495	0.0319595	0.422227	0.999385	NDFIP2	13	0.0212447	1.01483	0.0163355	1.01139	0.0315911	1.02214
ILMN_1677404	0.188874	0.0214633	290.417	8.79988	1.2494e-16	1.05812e-12	0.174916	0.027629	2.43794e-10	2.0369e-06	0.216534	0.033037	5.59059e-11	4.3042e-07	RAP2A	13	-0.192843	0.87488	-0.176282	0.884981	-0.227744	0.853969
ILMN_1677446	0.060048	0.0194338	289.613	3.08988	0.00219702	0.999823	0.043824	0.0239033	0.0667449	0.999886	0.0959071	0.0322576	0.0029475	0.999385	TMEM189,TMEM189-UBE2V1	20	-0.0556003	0.962194	-0.0403618	0.972411	-0.0877157	0.941012
ILMN_1677452	0.182249	0.0235655	289.606	7.73374	1.73916e-13	1.34332e-09	0.175792	0.0281822	4.44069e-10	3.67512e-06	0.195346	0.0418726	3.0824e-06	0.017508	REXO4	9	-0.186166	0.878938	-0.178927	0.88336	-0.201424	0.869692
ILMN_1677466	0.284515	0.021244	290.707	13.3927	3.46848e-32	3.7966e-28	0.26058	0.0268229	2.60598e-22	2.76521e-18	0.335064	0.0338996	4.8838e-23	5.05717e-19	DUSP6	12	-0.29456	0.815321	-0.269223	0.829767	-0.34796	0.785694
ILMN_1677483	0.133839	0.0158203	289.96	8.45995	1.33706e-15	1.10294e-11	0.115708	0.019054	1.258e-09	1.02414e-05	0.172459	0.0283003	1.10193e-09	8.03199e-06	EXOSC1	10	-0.135258	0.910507	-0.117054	0.922069	-0.173622	0.886614
ILMN_1677484	0.000874015	0.0139149	289.986	0.0628116	0.94996	0.999823	0.00788552	0.0163312	0.629202	0.999886	-0.0146619	0.0256259	0.56722	0.999385	SNAPC4	9	-0.000535688	0.999629	-0.00744223	0.994855	0.01402	1.00977
ILMN_1677487	-0.0762727	0.0125106	290.673	-6.09665	3.43855e-09	2.18795e-05	-0.0711371	0.0151373	2.60851e-06	0.0176907	-0.0862671	0.0222095	0.000102652	0.489648	ANKZF1	2	0.0805827	1.05745	0.0742779	1.05283	0.0938702	1.06723
ILMN_1677509	-0.0292057	0.0212936	289.644	-1.37157	0.171259	0.999823	-0.0444794	0.0256709	0.083153	0.999886	0.0028717	0.037962	0.9397	0.999385	PRR7	5	0.0292452	1.02048	0.0445797	1.03138	-0.00307276	0.997872
ILMN_1677511	-0.0221103	0.0239053	290.252	-0.924913	0.35578	0.999823	-0.0210418	0.029811	0.480287	0.999886	-0.0225319	0.0397356	0.570683	0.999385	PTGS2	1	0.012623	1.00879	0.0112758	1.00785	0.0154621	1.01078
ILMN_1677532	0.008144	0.0175837	289.907	0.463156	0.6436	0.999823	-0.00699205	0.0221966	0.752758	0.999886	0.0396019	0.027684	0.152574	0.999385	TARDBP	1	-0.00741435	0.994874	0.00660647	1.00459	-0.0369636	0.974704
ILMN_1677534	-0.218414	0.0137519	291.648	-15.8825	2.31991e-41	2.72705e-37	-0.190722	0.0168213	8.49689e-30	9.54541e-26	-0.277781	0.0230066	1.45003e-33	1.64912e-29	SCAP	3	0.225243	1.16897	0.196978	1.1463	0.284812	1.21825
ILMN_1677574	0.0389333	0.0211946	289.784	1.83694	0.0672423	0.999823	0.0619823	0.0252489	0.0140944	0.999886	-0.00891209	0.0377166	0.813207	0.999385	GALNT6	12	-0.0339279	0.976757	-0.058786	0.960072	0.0184612	1.01288
ILMN_1677590	-0.0729323	0.0207404	289.606	-3.51644	0.000507528	0.999823	-0.0505624	0.0258918	0.0508392	0.999886	-0.118212	0.0340871	0.000524476	0.999385	RAP2B	3	0.0857285	1.06122	0.0609747	1.04317	0.137898	1.1003
ILMN_1677607	-0.0217042	0.0187035	289.606	-1.16043	0.246828	0.999823	-0.025404	0.0233128	0.275844	0.999886	-0.0135112	0.0311978	0.664955	0.999385	SC5DL	11	0.0230769	1.01612	0.0263152	1.01841	0.016252	1.01133
ILMN_1677693	0.0491273	0.0231334	292.273	2.12365	0.0345395	0.999823	0.0674463	0.0288471	0.019384	0.999886	0.00689784	0.0387091	0.858568	0.999385	HCAR3	12	-0.0560523	0.961893	-0.0721508	0.951219	-0.0221244	0.984782
ILMN_1677719	-0.126685	0.0230631	289.606	-5.49299	8.6566e-08	0.000499226	-0.102115	0.0287761	0.000387283	0.999886	-0.1784	0.0386348	3.88207e-06	0.0218405	CHST1	11	0.134479	1.0977	0.109312	1.07871	0.187519	1.1388
ILMN_1677723	-0.226299	0.0233451	290.028	-9.69365	1.97903e-19	1.79043e-15	-0.18452	0.0292326	2.75182e-10	2.29419e-06	-0.313043	0.0375135	7.13262e-17	6.56843e-13	ANGPT1	8	0.231926	1.1744	0.18818	1.13933	0.324121	1.2519
ILMN_1677756	-0.0039063	0.0222354	289.992	-0.17568	0.860668	0.999823	0.0396273	0.027748	0.153258	0.999886	-0.0966002	0.0349133	0.00565983	0.999385	UBE2D2	5	0.0010489	1.00073	-0.0418416	0.971414	0.0914418	1.06543
ILMN_1677765	0.0336459	0.0185816	289.606	1.81071	0.0712217	0.999823	0.0130132	0.0228361	0.568779	0.999886	0.0786515	0.0319481	0.0138222	0.999385	LRP8	1	-0.0392907	0.973133	-0.018651	0.987155	-0.0827892	0.94423
ILMN_1677768	-0.157135	0.016115	290.779	-9.75088	1.27708e-19	1.15984e-15	-0.151475	0.0192836	3.99383e-15	3.79574e-11	-0.167656	0.0292427	9.85165e-09	6.80552e-05	POR	7	0.162965	1.11959	0.155328	1.11367	0.17906	1.13215
ILMN_1677785	0.12842	0.017056	290.613	7.5293	6.46187e-13	4.89293e-09	0.101625	0.021605	2.55394e-06	0.0173362	0.185934	0.0263696	1.77553e-12	1.44812e-08	ZNF559	19	-0.133602	0.911553	-0.106946	0.928551	-0.18978	0.87674
ILMN_1677793	-0.0843339	0.0207694	290.428	-4.06048	6.30409e-05	0.265843	-0.0727339	0.0255518	0.00441985	0.999886	-0.114642	0.0347826	0.000980847	0.999385	P2RX5-TAX1BP3,P2RX5	17	0.085554	1.0611	0.0776016	1.05526	0.102314	1.07349
ILMN_1677800	-0.0178543	0.0202779	289.897	-0.880482	0.379327	0.999823	-0.046853	0.024673	0.0575704	0.999886	0.041847	0.0350432	0.232418	0.999385	SGTA	19	0.0170538	1.01189	0.0476888	1.03361	-0.0475102	0.967605
ILMN_1677814	-0.0661695	0.0169178	294.252	-3.91124	0.000114075	0.461089	-0.0542928	0.0211801	0.0103658	0.999886	-0.0917106	0.0281154	0.00110655	0.999385	ABCC3	17	0.0752279	1.05353	0.0637214	1.04516	0.0994781	1.07139
ILMN_1677824	0.0249558	0.0190601	289.7	1.30932	0.191463	0.999823	0.00860479	0.0237922	0.717603	0.999886	0.058643	0.0314091	0.0618917	0.999385	SPHAR,RAB4A	1	-0.0276254	0.981034	-0.010113	0.993015	-0.0645332	0.956255
ILMN_1677843	-0.171968	0.0172118	291.217	-9.99128	2.10261e-20	1.94071e-16	-0.119125	0.0214205	2.67832e-08	0.000204945	-0.284605	0.0251629	1.16401e-29	1.29043e-25	RAB24	5	0.165421	1.12149	0.113827	1.08209	0.274158	1.20929
ILMN_1677868	-0.0364083	0.0216574	289.606	-1.6811	0.0938213	0.999823	0.0176872	0.0265962	0.506033	0.999886	-0.147429	0.0343793	1.80036e-05	0.0945008	ADRA2B	2	0.0423857	1.02982	-0.0144461	0.990037	0.16216	1.11896
ILMN_1677877	0.073636	0.011378	290.719	6.47179	4.10523e-10	2.75338e-06	0.0708582	0.0137557	2.58824e-07	0.00188165	0.0805698	0.0204609	8.22504e-05	0.397352	UBE2L3	22	-0.0728408	0.950764	-0.0706754	0.952192	-0.0774044	0.947761
ILMN_1677885	0.0483247	0.0196275	289.945	2.46209	0.0143948	0.999823	0.0208527	0.0237295	0.379528	0.999886	0.106251	0.0343401	0.00197429	0.999385	FMO4	1	-0.0522648	0.964421	-0.0241888	0.983373	-0.111436	0.925667
ILMN_1677887	0.0307899	0.0189232	289.628	1.62709	0.104804	0.999823	0.00444046	0.0224559	0.843248	0.999886	0.0861432	0.031907	0.00693766	0.999385	PMS2	7	-0.0292962	0.979898	-0.00220752	0.998471	-0.0863863	0.941879
ILMN_1677919	-0.122961	0.0133407	290.608	-9.21694	6.3822e-18	5.58634e-14	-0.0919878	0.0173066	1.06541e-07	0.000791176	-0.188823	0.0182756	5.0507e-25	5.37193e-21	GMPR2	14	0.118029	1.08525	0.0877247	1.06269	0.181895	1.13437
ILMN_1677920	-0.129771	0.0227959	295.158	-5.69272	3.01664e-08	0.000180093	-0.141368	0.0285145	7.13135e-07	0.00505256	-0.100333	0.0377575	0.00787703	0.999385	LTF	3	0.152159	1.11123	0.159709	1.11706	0.136247	1.09904
ILMN_1677953	0.183435	0.0149775	290.592	12.2474	4.351e-28	4.53722e-24	0.151585	0.0182132	8.5889e-17	8.41627e-13	0.252575	0.0248941	3.45377e-24	3.63405e-20	OGFOD1	16	-0.186232	0.878899	-0.155551	0.897789	-0.250891	0.840377
ILMN_1677963	-0.220212	0.0227467	290.824	-9.68105	2.14092e-19	1.93603e-15	-0.172635	0.0276193	4.09089e-10	3.3893e-06	-0.324106	0.0381173	1.84976e-17	1.72601e-13	TMCC1	3	0.21735	1.1626	0.172036	1.12665	0.31285	1.24216
ILMN_1678004	0.0546403	0.0149375	290.522	3.65793	0.000301816	0.999823	0.0471106	0.0192809	0.0145502	0.999886	0.0716637	0.0225074	0.00145249	0.999385	TMEM41B	11	-0.0605231	0.958916	-0.0532243	0.96378	-0.0759056	0.948746
ILMN_1678032	-0.107039	0.0133558	290.208	-8.01438	2.72315e-14	2.15701e-10	-0.104296	0.0158952	5.32805e-11	4.55228e-07	-0.114665	0.0243357	2.45531e-06	0.0140837	NR1H2	19	0.108219	1.0779	0.106641	1.07672	0.111545	1.08038
ILMN_1678037	0.1835	0.0196899	290.117	9.31954	3.06232e-18	2.69698e-14	0.182279	0.0234532	7.72322e-15	7.29767e-11	0.187033	0.0362578	2.49042e-07	0.00156119	HIRIP3	16	-0.184345	0.880048	-0.183424	0.88061	-0.186286	0.878865
ILMN_1678052	0.136499	0.0144712	290.145	9.43242	1.34647e-18	1.19526e-14	0.0939469	0.0171142	4.03273e-08	0.000306003	0.22599	0.0246729	5.2164e-20	5.13607e-16	C19orf24	19	-0.131629	0.9128	-0.0888219	0.94029	-0.221848	0.857467
ILMN_1678054	-0.0979111	0.0161773	291.279	-6.05238	4.3827e-09	2.77425e-05	-0.0899088	0.0206567	1.34583e-05	0.0856623	-0.115894	0.0252756	4.53521e-06	0.0253291	TRIM21	11	0.0897537	1.06419	0.0832004	1.05937	0.103565	1.07443
ILMN_1678061	-0.210699	0.0229849	290.163	-9.16682	9.21982e-18	8.03323e-14	-0.161446	0.0281241	9.44185e-09	7.39675e-05	-0.315782	0.0380154	9.84238e-17	9.03432e-13	CASS4	20	0.211931	1.15824	0.163009	1.11962	0.315035	1.24404
ILMN_1678075	-0.00500448	0.01954	289.606	-0.256115	0.798044	0.999823	-0.00159295	0.0232386	0.94535	0.999886	-0.00834748	0.0341626	0.806963	0.999385	CDYL	6	0.00398907	1.00277	-0.00191725	0.998672	0.0164368	1.01146
ILMN_1678087	0.233728	0.0169004	290.351	13.8297	9.17734e-34	1.02089e-29	0.201311	0.0199256	5.35217e-24	5.78034e-20	0.30248	0.0305025	3.52741e-23	3.66181e-19	MAP3K4	6	-0.239833	0.846843	-0.207467	0.866057	-0.308047	0.807735
ILMN_1678140	0.23768	0.0155072	290.463	15.3271	2.90118e-39	3.37117e-35	0.216283	0.0182403	1.9686e-32	2.23928e-28	0.281287	0.0287459	1.30208e-22	1.33958e-18	HEATR8-TTC4,TTC4	1	-0.245873	0.843306	-0.222987	0.85679	-0.294104	0.815578
ILMN_1678143	-0.142413	0.0104001	290.686	-13.6934	2.82127e-33	3.1223e-29	-0.128775	0.0125045	7.16864e-25	7.78658e-21	-0.171258	0.0185322	2.43954e-20	2.41734e-16	ARHGDIB	12	0.146769	1.10709	0.13272	1.09636	0.176379	1.13004
ILMN_1678165	0.172569	0.0171517	290.714	10.0613	1.25419e-20	1.16301e-16	0.148443	0.0200977	1.51238e-13	1.38731e-09	0.223162	0.0319486	2.8478e-12	2.30587e-08	LSM7	19	-0.17503	0.885749	-0.150224	0.901111	-0.22731	0.854226
ILMN_1678170	-0.625348	0.0315899	291.126	-19.7958	7.60612e-56	9.3e-52	-0.557664	0.0375537	6.97957e-50	8.24008e-46	-0.766877	0.0555422	2.3089e-43	2.71458e-39	MME	3	0.629694	1.54724	0.560058	1.47433	0.776453	1.71291
ILMN_1678235	-0.0692855	0.0130628	289.963	-5.30405	2.25106e-07	0.00124731	-0.0782422	0.0167461	2.9791e-06	0.020103	-0.0484556	0.0191671	0.0114693	0.999385	KIAA1267	17	0.0690173	1.049	0.0756352	1.05382	0.0550699	1.03891
ILMN_1678238	0.255827	0.0234333	295.293	10.9172	1.55863e-23	1.5181e-19	0.236581	0.0281976	4.85726e-17	4.77663e-13	0.292652	0.0422816	4.46861e-12	3.59276e-08	ZNF683	1	-0.262452	0.83367	-0.240136	0.846666	-0.309484	0.80693
ILMN_1678268	-0.223079	0.0135433	291.05	-16.4716	1.58088e-43	1.87398e-39	-0.204031	0.0163032	6.19907e-36	7.14381e-32	-0.261728	0.0235974	1.38127e-28	1.52023e-24	VPS8	3	0.22365	1.16768	0.202727	1.15087	0.267745	1.20392
ILMN_1678290	0.0377931	0.0194993	289.606	1.93818	0.0535727	0.999823	0.00350329	0.0239339	0.883626	0.999886	0.110036	0.0330823	0.000880597	0.999385	HMG20A	15	-0.0341096	0.976634	-2.27646e-05	0.999984	-0.105948	0.929194
ILMN_1678329	-0.158123	0.020341	289.716	-7.77361	1.33954e-13	1.03774e-09	-0.142339	0.0240649	3.32243e-09	2.6586e-05	-0.190992	0.0373675	3.20144e-07	0.0019913	TNRC18	7	0.17979	1.13272	0.16263	1.11933	0.215955	1.16147
ILMN_1678362	0.113553	0.0157496	290.377	7.20994	4.86878e-12	3.57807e-08	0.0893184	0.0194088	4.18562e-06	0.0279097	0.163987	0.0262536	4.20366e-10	3.12458e-06	INO80	15	-0.119704	0.920376	-0.0946671	0.936488	-0.172471	0.887322
ILMN_1678422	0.0538305	0.0178562	292.176	3.01467	0.00279837	0.999823	0.0465077	0.0232907	0.0458425	0.999886	0.0669597	0.0266497	0.0119849	0.999385	DHX58	17	-0.0664319	0.954997	-0.0544324	0.962973	-0.0917212	0.938403
ILMN_1678437	-0.198618	0.0192536	290.221	-10.3159	1.84252e-21	1.73418e-17	-0.167698	0.0234938	9.47128e-13	8.5109e-09	-0.264638	0.0329086	8.86649e-16	7.97009e-12	FRY	13	0.201385	1.1498	0.170443	1.1254	0.266595	1.20297
ILMN_1678454	-0.183437	0.0148737	291.959	-12.3329	2.05604e-28	2.15308e-24	-0.152067	0.018258	8.17036e-17	8.00695e-13	-0.250617	0.0243754	8.5328e-25	9.04733e-21	CASP4	11	0.176408	1.13007	0.1464	1.1068	0.23965	1.18071
ILMN_1678490	-0.328121	0.0158357	291.211	-20.7203	3.10532e-59	3.81271e-55	-0.309358	0.0183736	1.30442e-63	1.55226e-59	-0.368245	0.0299824	1.13118e-34	1.29339e-30	RILPL2	12	0.322086	1.25014	0.304553	1.23504	0.359039	1.28257
ILMN_1678494	-0.202809	0.0195493	291.257	-10.3743	1.15276e-21	1.08809e-17	-0.155664	0.0240996	1.05272e-10	8.90703e-07	-0.302483	0.0308205	9.76679e-23	1.00637e-18	ZNF438	10	0.196204	1.14568	0.149943	1.10953	0.293702	1.22578
ILMN_1678504	-0.154254	0.0134897	290.673	-11.435	2.98323e-25	2.98673e-21	-0.126112	0.0173587	3.72804e-13	3.38543e-09	-0.213841	0.0192756	1.34308e-28	1.47846e-24	RHOT1	17	0.146337	1.10676	0.118983	1.08597	0.203986	1.15188
ILMN_1678522	0.147627	0.0208855	295.254	7.0684	1.13439e-11	8.21412e-08	0.098548	0.0268749	0.000245499	0.999886	0.261849	0.0297059	1.19983e-18	1.15075e-14	RPS26	12	-0.175422	0.885509	-0.124764	0.917154	-0.282184	0.822345
ILMN_1678546	0.0893727	0.011107	290.527	8.04655	2.19052e-14	1.74059e-10	0.0671183	0.0132274	3.89184e-07	0.00280134	0.135896	0.018952	7.47162e-13	6.16483e-09	PEX11B	1	-0.0907902	0.939008	-0.0687858	0.95344	-0.137165	0.909304
ILMN_1678579	-0.0034652	0.0122404	290.269	-0.283094	0.777306	0.999823	-0.00209303	0.0150238	0.889202	0.999886	-0.00584322	0.0213907	0.784725	0.999385	CPT2	1	-0.00566294	0.996082	-0.00692213	0.995213	-0.00300918	0.997916
ILMN_1678605	-0.152212	0.0150238	290.567	-10.1314	7.41404e-21	6.90692e-17	-0.136302	0.0182882	9.12468e-14	8.41752e-10	-0.189603	0.026131	3.99127e-13	3.32393e-09	CDC123	10	0.150077	1.10963	0.136132	1.09895	0.179467	1.13247
ILMN_1678612	0.199419	0.0183144	290.659	10.8886	2.20346e-23	2.14066e-19	0.164528	0.0225784	3.16999e-13	2.88532e-09	0.276414	0.0300886	4.05214e-20	3.99987e-16	ANXA6	5	-0.203961	0.868163	-0.170764	0.888372	-0.273926	0.827066
ILMN_1678618	-0.130219	0.021513	289.669	-6.05307	4.39136e-09	2.77929e-05	-0.078594	0.025664	0.00219551	0.999886	-0.24183	0.0366154	3.9861e-11	3.09002e-07	ELAVL3	19	0.155016	1.11343	0.104005	1.07475	0.262525	1.19958
ILMN_1678619	0.0414138	0.0193473	289.606	2.14055	0.0331454	0.999823	0.0367547	0.0240005	0.125667	0.999886	0.0488275	0.0313579	0.119446	0.999385	DAK	11	-0.0422287	0.971154	-0.0347276	0.976216	-0.0580376	0.96057
ILMN_1678652	0.178401	0.0202158	289.837	8.82483	1.05634e-16	8.96308e-13	0.148776	0.0240032	5.7119e-10	4.70832e-06	0.24264	0.0357569	1.15434e-11	9.14352e-08	TCTN3	10	-0.178496	0.883624	-0.150023	0.901236	-0.238502	0.847625
ILMN_1678671	0.0198003	0.0139976	290.031	1.41455	0.158274	0.999823	0.0168106	0.0171489	0.326949	0.999886	0.0257778	0.0243156	0.289085	0.999385	KLHL24	3	-0.0272271	0.981305	-0.0239634	0.983527	-0.0341055	0.976637
ILMN_1678678	0.138597	0.0162393	290.11	8.53466	7.97378e-16	6.6114e-12	0.119558	0.019422	7.47025e-10	6.13382e-06	0.178528	0.0293662	1.20649e-09	8.77117e-06	SLC37A4	11	-0.135801	0.910164	-0.116959	0.922129	-0.17551	0.885455
ILMN_1678690	-0.40716	0.0281957	290.224	-14.4405	5.42282e-36	6.15273e-32	-0.360191	0.0339777	2.95505e-26	3.24671e-22	-0.507507	0.0491279	5.13952e-25	5.46485e-21	UPB1	22	0.402961	1.32222	0.356019	1.27989	0.501894	1.41607
ILMN_1678707	0.085014	0.0187928	290.893	4.52376	8.859e-06	0.0420714	0.0578593	0.0224382	0.00991986	0.999886	0.143233	0.0338829	2.36515e-05	0.122444	TAF15	17	-0.0883287	0.940612	-0.0613092	0.958394	-0.145273	0.904208
ILMN_1678729	0.0820164	0.0190006	289.794	4.31653	2.17801e-05	0.0984461	0.0862198	0.0228791	0.000164237	0.916933	0.0719197	0.0343665	0.0363734	0.999385	SIL1	5	-0.0897656	0.939675	-0.0912826	0.938688	-0.0865686	0.94176
ILMN_1678730	-0.0454993	0.013066	291.644	-3.48228	0.000573326	0.999823	-0.0273122	0.0155445	0.0789124	0.999886	-0.0833128	0.0233546	0.00036068	0.999385	NOMO1	16	0.0537294	1.03794	0.0345923	1.02427	0.0940612	1.06737
ILMN_1678766	-0.26698	0.0182356	291.517	-14.6406	9.19647e-37	1.04978e-32	-0.233854	0.0214767	1.30446e-27	1.44913e-23	-0.340011	0.0334166	2.56644e-24	2.70477e-20	DYNLT1	6	0.256376	1.19447	0.225958	1.16955	0.320485	1.24875
ILMN_1678781	0.0089754	0.0167847	290.25	0.534737	0.593241	0.999823	0.0133288	0.0197629	0.500037	0.999886	-0.00266494	0.0315857	0.932761	0.999385	ARHGAP33	19	0.00205656	1.00143	-0.00132535	0.999082	0.00918401	1.00639
ILMN_1678799	0.12137	0.0158626	291.178	7.65131	2.93158e-13	2.24617e-09	0.111626	0.0201997	3.27412e-08	0.000249389	0.142912	0.0248861	9.32179e-09	6.45255e-05	RAPGEF1	9	-0.118434	0.921187	-0.109838	0.926692	-0.13655	0.909692
ILMN_1678805	0.0497206	0.0186852	289.63	2.66096	0.00822653	0.999823	0.0503647	0.0233253	0.0308323	0.999886	0.0483726	0.030222	0.10947	0.999385	POMT2	14	-0.0492391	0.966446	-0.0499996	0.965937	-0.0476363	0.96752
ILMN_1678808	0.197218	0.0205468	289.679	9.59848	4.01939e-19	3.61343e-15	0.155135	0.0260708	2.6727e-09	2.14644e-05	0.284398	0.030395	8.22345e-21	8.21522e-17	ATG14	14	-0.202561	0.869006	-0.159673	0.895228	-0.29295	0.816231
ILMN_1678810	-0.792565	0.0386736	289.759	-20.4937	2.60254e-58	3.19331e-54	-0.713897	0.0468615	2.09767e-52	2.48071e-48	-0.954452	0.0592564	2.27187e-58	2.71648e-54	KIF27	9	0.793783	1.73361	0.712422	1.63855	0.965254	1.95241
ILMN_1678814	-0.0197663	0.0187165	289.615	-1.05609	0.291808	0.999823	-0.0170431	0.0228213	0.45518	0.999886	-0.0238658	0.0324051	0.461436	0.999385	UBL5	19	0.0180237	1.01257	0.0146864	1.01023	0.0250573	1.01752
ILMN_1678831	-0.0536543	0.0193669	289.732	-2.77041	0.00596041	0.999823	-0.049336	0.0235146	0.0358964	0.999886	-0.0611752	0.0344626	0.0758785	0.999385	GCC2	2	0.0586165	1.04147	0.0526472	1.03717	0.0711969	1.05059
ILMN_1678833	0.210433	0.0204037	292.829	10.3135	1.77037e-21	1.66644e-17	0.248876	0.0251905	5.09557e-23	5.44971e-19	0.126639	0.0340198	0.000197255	0.90047	CCR1	3	-0.223023	0.856769	-0.258298	0.836074	-0.148678	0.902077
ILMN_1678863	-0.103969	0.0183136	289.606	-5.67716	3.32616e-08	0.000197906	-0.088306	0.0225833	9.22087e-05	0.532966	-0.136155	0.0310752	1.17876e-05	0.0630755	C7orf29	7	0.112747	1.08128	0.096697	1.06932	0.146571	1.10694
ILMN_1678882	-0.222316	0.0238428	292.951	-9.32426	2.82768e-18	2.49203e-14	-0.21545	0.0296193	3.49068e-13	3.17373e-09	-0.227487	0.0412516	3.49524e-08	0.000233447	KIR2DL1	19	0.232634	1.17498	0.220411	1.16507	0.258395	1.19615
ILMN_1678919	-0.496115	0.0277433	290.184	-17.8824	9.95635e-49	1.20173e-44	-0.434473	0.0325884	1.50491e-40	1.75608e-36	-0.628121	0.049586	8.97631e-37	1.03757e-32	YOD1	1	0.510679	1.42472	0.448639	1.36475	0.641431	1.55988
ILMN_1678922	-0.0554671	0.0134671	289.835	-4.11873	4.97468e-05	0.213812	-0.041775	0.0169443	0.0136851	0.999886	-0.0847961	0.0215205	8.13979e-05	0.393478	HERC4	10	0.0454755	1.03202	0.0322901	1.02263	0.0732641	1.05209
ILMN_1678928	-0.286789	0.01851	290.844	-15.4938	6.81944e-40	7.94942e-36	-0.270036	0.0224387	2.34468e-33	2.67575e-29	-0.321465	0.0329014	1.50615e-22	1.54681e-18	SLCO3A1	15	0.289144	1.22191	0.271412	1.20699	0.326514	1.25398
ILMN_1678934	0.127548	0.0208841	290.052	6.10743	3.24653e-09	2.07031e-05	0.110388	0.0261182	2.37366e-05	0.147167	0.165329	0.0337985	1.00007e-06	0.00595741	POLR1E	9	-0.127254	0.915573	-0.111646	0.925531	-0.160147	0.894934
ILMN_1678939	-0.337949	0.0212942	292.695	-15.8704	2.36414e-41	2.77858e-37	-0.292593	0.0253405	7.69204e-31	8.68509e-27	-0.435445	0.0376406	5.95149e-31	6.66031e-27	VNN2	6	0.340179	1.26591	0.294501	1.22646	0.436446	1.35327
ILMN_1678957	0.048399	0.0160144	290.06	3.02222	0.00273325	0.999823	0.0457706	0.0196643	0.0199337	0.999886	0.0541212	0.0275753	0.0496846	0.999385	WDR55	5	-0.0551496	0.962495	-0.0523426	0.964369	-0.0610655	0.958556
ILMN_1678962	0.147593	0.0169461	289.871	8.70956	2.37084e-16	1.99506e-12	0.119046	0.0208784	1.18508e-08	9.23533e-05	0.207192	0.0280609	1.53988e-13	1.30043e-09	DFFB	1	-0.156108	0.897443	-0.126277	0.916193	-0.218976	0.859175
ILMN_1678998	0.109176	0.0172714	291.133	6.32119	9.72436e-10	6.38404e-06	0.0897321	0.0208854	1.73593e-05	0.10919	0.15064	0.0304279	7.3939e-07	0.00446665	LRRC14	8	-0.110292	0.9264	-0.0912064	0.938737	-0.150516	0.900928
ILMN_1679003	0.176509	0.0222189	289.653	7.94412	4.36552e-14	3.43305e-10	0.163397	0.0277336	3.82317e-09	3.05166e-05	0.205308	0.0357611	9.40565e-09	6.50589e-05	MLL	11	-0.176975	0.884556	-0.16576	0.891459	-0.200611	0.870182
ILMN_1679041	0.0347147	0.021997	289.893	1.57816	0.11562	0.999823	0.00950653	0.0260157	0.714801	0.999886	0.0893854	0.0403342	0.0266834	0.999385	SLC3A2	11	-0.0301318	0.979331	-0.00502137	0.996526	-0.0830527	0.944058
ILMN_1679042	-0.027687	0.0165103	289.606	-1.67695	0.0946311	0.999823	-0.0382314	0.0190937	0.0452526	0.999886	-0.00515325	0.0316028	0.870469	0.999385	ZNF598	16	0.0358126	1.02513	0.0457705	1.03223	0.0148262	1.01033
ILMN_1679071	0.124351	0.0192864	289.922	6.4476	4.73813e-10	3.16697e-06	0.0825689	0.023692	0.000491957	0.999886	0.213696	0.031703	1.57788e-11	1.24368e-07	MTX3	5	-0.127892	0.915168	-0.0867404	0.941648	-0.21462	0.861773
ILMN_1679083	-0.0751277	0.0187513	289.606	-4.00653	7.84057e-05	0.326011	-0.022472	0.0230628	0.329866	0.999886	-0.185567	0.0283225	5.67974e-11	4.37226e-07	ZNF93	19	0.074804	1.05322	0.0208324	1.01454	0.188551	1.13962
ILMN_1679093	0.158734	0.0133727	290.548	11.87	9.23356e-27	9.44578e-23	0.135528	0.0160565	3.15451e-17	3.10751e-13	0.205455	0.0232777	1.08254e-18	1.03956e-14	ZNF581	19	-0.162222	0.893647	-0.137171	0.9093	-0.215019	0.861535
ILMN_1679130	-0.0624389	0.02156	290.125	-2.89606	0.00406626	0.999823	-0.0395153	0.0249012	0.112539	0.999886	-0.109813	0.0414231	0.00802484	0.999385	CALHM1	10	0.0620484	1.04395	0.038364	1.02695	0.111964	1.0807
ILMN_1679133	-0.173948	0.0146501	292.043	-11.8735	8.51784e-27	8.71631e-23	-0.141143	0.0179819	4.18651e-15	3.97509e-11	-0.245767	0.0240518	1.64312e-24	1.73579e-20	SERPINB1	6	0.169182	1.12442	0.137853	1.10027	0.235207	1.17708
ILMN_1679134	0.257749	0.0174399	290.641	14.7793	3.00612e-37	3.44441e-33	0.22433	0.0208425	5.14029e-27	5.68414e-23	0.327656	0.0304732	5.78151e-27	6.27236e-23	NSMCE4A	10	-0.268647	0.830098	-0.234654	0.849889	-0.340289	0.789883
ILMN_1679177	0.053619	0.018863	289.606	2.84255	0.00479358	0.999823	0.0504361	0.0232602	0.0301325	0.999886	0.0636942	0.0307512	0.0383332	0.999385	MARS2	2	-0.0530455	0.963899	-0.0526683	0.964151	-0.0538404	0.963368
ILMN_1679178	0.126234	0.0157953	290.478	7.99184	3.15571e-14	2.49585e-10	0.108759	0.0186445	5.43383e-09	4.30903e-05	0.162894	0.0293694	2.91629e-08	0.000195829	ATP5D	19	-0.124046	0.91761	-0.105923	0.92921	-0.162242	0.893635
ILMN_1679185	0.266818	0.019563	292.906	13.6389	3.96055e-33	4.37602e-29	0.218463	0.0230581	2.68179e-21	2.80515e-17	0.371372	0.0339327	7.07051e-28	7.73585e-24	LEF1	4	-0.270311	0.829141	-0.223358	0.856569	-0.369264	0.774177
ILMN_1679188	0.0553258	0.016951	289.824	3.26387	0.00123065	0.999823	0.0492971	0.0201071	0.0142173	0.999886	0.068706	0.0307566	0.0254922	0.999385	ATP5S	14	-0.0488308	0.966719	-0.0441126	0.969886	-0.0587747	0.960079
ILMN_1679195	-0.208759	0.014541	291.119	-14.3566	1.04249e-35	1.17905e-31	-0.182268	0.0176985	7.15736e-25	7.77504e-21	-0.265867	0.0246372	3.78508e-27	4.11438e-23	C20orf24,TGIF2-C20ORF24	20	0.207253	1.15449	0.181577	1.13412	0.261365	1.19861
ILMN_1679209	0.269177	0.0187882	289.974	14.3269	1.43564e-35	1.6217e-31	0.224403	0.0225938	3.02007e-23	3.23691e-19	0.363847	0.0313573	3.96617e-31	4.44806e-27	HSPA9	5	-0.279981	0.823602	-0.23502	0.849673	-0.37474	0.771245
ILMN_1679232	-0.102441	0.0177225	289.877	-5.7803	1.92518e-08	0.000116743	-0.0830115	0.0231305	0.000332152	0.999886	-0.14314	0.0253869	1.71705e-08	0.000116966	KIDINS220	2	0.0918169	1.06571	0.0724504	1.0515	0.132633	1.09629
ILMN_1679238	-0.0293025	0.0190894	289.606	-1.53501	0.125873	0.999823	-0.0226587	0.0231074	0.326797	0.999886	-0.0412504	0.0336886	0.220778	0.999385	LENG1	19	0.0358288	1.02515	0.0273635	1.01915	0.0536698	1.0379
ILMN_1679267	-0.0983934	0.0161103	294.838	-6.10748	3.18932e-09	2.03511e-05	-0.077622	0.0199617	0.000100843	0.579344	-0.142826	0.0269909	1.2123e-07	0.000779627	TGM2	20	0.145288	1.10595	0.120582	1.08717	0.197356	1.1466
ILMN_1679268	-0.632224	0.0255634	290.988	-24.7316	1.67044e-73	2.06767e-69	-0.570795	0.0291439	2.06119e-85	2.46456e-81	-0.762145	0.047878	4.71673e-57	5.63602e-53	PELI1	2	0.627511	1.5449	0.566921	1.48136	0.755205	1.68787
ILMN_1679324	-0.109268	0.0167773	290.691	-6.51282	3.2365e-10	2.18367e-06	-0.0991023	0.0207941	1.88021e-06	0.0129264	-0.130417	0.0275719	2.24441e-06	0.0129188	EIF1B	3	0.119662	1.08648	0.107824	1.0776	0.144611	1.10543
ILMN_1679339	-0.294332	0.0200374	290.744	-14.6891	6.40989e-37	7.32586e-33	-0.258662	0.0243414	2.24478e-26	2.46993e-22	-0.367564	0.0341424	5.003e-27	5.43026e-23	C3orf62	3	0.29921	1.23047	0.261671	1.19887	0.378324	1.29983
ILMN_1679357	-0.225645	0.0280931	295.443	-8.03205	2.30209e-14	1.82786e-10	-0.213378	0.0363383	4.30597e-09	3.42799e-05	-0.248515	0.0430832	8.00969e-09	5.56994e-05	DEFA1,DEFA1B,DEFA3	8	0.264046	1.20084	0.246114	1.18601	0.301839	1.23271
ILMN_1679358	-0.0715785	0.0136483	289.606	-5.24449	3.02948e-07	0.00165985	-0.0441274	0.0162545	0.00663194	0.999886	-0.129124	0.0242325	9.90028e-08	0.000642132	ZDHHC5	11	0.0717651	1.051	0.0440888	1.03103	0.130094	1.09436
ILMN_1679381	-0.108097	0.0182908	289.705	-5.90989	9.60135e-09	5.94995e-05	-0.114022	0.0216657	1.419e-07	0.0010485	-0.0935561	0.03328	0.00493606	0.999385	LCN1	9	0.123402	1.0893	0.127613	1.09248	0.114529	1.08262
ILMN_1679382	0.173004	0.0163187	290.293	10.6016	2.05959e-22	1.97062e-18	0.155091	0.0200156	9.29638e-15	8.76556e-11	0.212103	0.0280834	4.26671e-14	3.66382e-10	CCT2	12	-0.177023	0.884526	-0.159533	0.895315	-0.213884	0.862213
ILMN_1679405	0.183633	0.0127278	290.685	14.4277	5.87073e-36	6.65799e-32	0.150438	0.0155435	3.72161e-22	3.93895e-18	0.252595	0.0204597	5.11982e-35	5.86987e-31	DDX56	7	-0.186113	0.878971	-0.152248	0.899847	-0.257483	0.836546
ILMN_1679428	-0.393072	0.0187653	290.714	-20.9467	5.04002e-60	6.19469e-56	-0.361016	0.0223129	7.01624e-59	8.3339e-55	-0.461942	0.0336667	7.59599e-43	8.92073e-39	CHIC2	4	0.390225	1.3106	0.358655	1.28223	0.456761	1.37246
ILMN_1679476	0.230774	0.0166529	290.606	13.8579	7.14452e-34	7.95613e-30	0.191859	0.0205916	1.19314e-20	1.2374e-16	0.311725	0.0262287	1.41812e-32	1.6046e-28	GART	21	-0.235467	0.84941	-0.195571	0.873227	-0.31955	0.80132
ILMN_1679483	0.0972427	0.0128104	290.098	7.59092	4.3676e-13	3.32855e-09	0.0709048	0.0161932	1.19399e-05	0.0764629	0.152304	0.019428	4.52705e-15	3.99422e-11	INTS10	8	-0.104304	0.930253	-0.0775703	0.947652	-0.160647	0.894624
ILMN_1679495	0.0297167	0.019544	289.645	1.5205	0.129475	0.999823	0.0481441	0.0224806	0.032227	0.999886	-0.00831612	0.0346469	0.810311	0.999385	ULK3	15	-0.0248391	0.98293	-0.0441187	0.969882	0.0157932	1.01101
ILMN_1679520	-0.0835822	0.0162634	290.14	-5.13927	5.07509e-07	0.00272634	-0.105416	0.0196981	8.71896e-08	0.000649737	-0.0367441	0.0284775	0.196952	0.999385	AGPAT1	6	0.0870456	1.06219	0.108182	1.07787	0.0425003	1.0299
ILMN_1679555	0.188644	0.0128727	290.223	14.6545	8.88414e-37	1.0143e-32	0.172287	0.0158923	2.20147e-27	2.44187e-23	0.222945	0.0216701	7.96979e-25	8.45436e-21	TIMM23	10	-0.192095	0.875334	-0.175126	0.88569	-0.227856	0.853903
ILMN_1679558	-0.0739906	0.0191691	290.008	-3.8599	0.000139875	0.556983	-0.103789	0.0225332	4.10402e-06	0.0273738	-0.0113563	0.0352268	0.747168	0.999385	ERVK13-1	16	0.0747354	1.05317	0.104586	1.07519	0.0118236	1.00823
ILMN_1679577	-0.0371215	0.0204194	289.606	-1.81795	0.0701044	0.999823	-0.0390049	0.0244588	0.110775	0.999886	-0.0281386	0.0347527	0.418123	0.999385	SETD3	14	0.0368941	1.0259	0.034961	1.02453	0.0409682	1.0288
ILMN_1679600	-0.0528989	0.020985	289.606	-2.5208	0.012246	0.999823	-0.0134888	0.0251938	0.592372	0.999886	-0.139029	0.0362928	0.000127744	0.600267	ACOT8	20	0.0512727	1.03618	0.01479	1.0103	0.128161	1.0929
ILMN_1679614	0.141926	0.0182899	289.679	7.75979	1.46652e-13	1.13518e-09	0.126491	0.0225845	2.13391e-08	0.000164076	0.173995	0.0299078	5.96606e-09	4.1846e-05	SGSM3	22	-0.142636	0.905863	-0.127216	0.915597	-0.175132	0.885686
ILMN_1679620	-0.184649	0.0184074	294.279	-10.0312	1.46326e-20	1.35425e-16	-0.145343	0.0226524	1.39666e-10	1.17529e-06	-0.268674	0.0305622	1.48186e-18	1.41755e-14	NAIP	5	0.178989	1.13209	0.140156	1.10202	0.260831	1.19817
ILMN_1679640	0.0966888	0.0138835	289.8	6.96428	2.21716e-11	1.58416e-07	0.0698296	0.0178233	8.93286e-05	0.517302	0.153917	0.0201166	1.99037e-14	1.72386e-10	FXR1	3	-0.10887	0.927314	-0.0820893	0.944689	-0.165311	0.891736
ILMN_1679641	-0.0665303	0.0108438	290.519	-6.13535	2.77504e-09	1.77825e-05	-0.05206	0.01306	6.71372e-05	0.394565	-0.0958389	0.019097	5.20671e-07	0.00318494	FAM120B	6	0.0634124	1.04493	0.0479753	1.03381	0.0959466	1.06877
ILMN_1679655	0.0526582	0.0113057	289.92	4.65766	4.87784e-06	0.0239063	0.054985	0.0136585	5.68074e-05	0.33647	0.0476301	0.0200908	0.0177522	0.999385	WDR82	3	-0.0527789	0.964078	-0.055822	0.962046	-0.0463654	0.968373
ILMN_1679690	-0.107152	0.0196452	289.606	-5.45437	1.05473e-07	0.00060394	-0.104766	0.02223	2.443e-06	0.0166099	-0.113996	0.0378076	0.00256853	0.999385	IMPG2	3	0.125869	1.09116	0.124128	1.08985	0.129538	1.09394
ILMN_1679721	-0.0982837	0.0170927	289.606	-5.75005	2.26316e-08	0.000136333	-0.0787301	0.0206266	0.000135132	0.763227	-0.137548	0.0298708	4.12944e-06	0.0231538	CYB561	17	0.109936	1.07918	0.0891083	1.06371	0.153831	1.11252
ILMN_1679725	0.142155	0.014693	290.55	9.67497	2.25051e-19	2.03379e-15	0.12253	0.0185127	3.62365e-11	3.11271e-07	0.186199	0.0233329	1.46193e-15	1.30594e-11	PCYOX1	2	-0.139387	0.907905	-0.121913	0.918968	-0.176213	0.885023
ILMN_1679727	-0.167457	0.0165896	290.922	-10.0941	9.75328e-21	9.06275e-17	-0.146588	0.0210636	3.41969e-12	3.02677e-08	-0.212077	0.0256638	1.41283e-16	1.29189e-12	CLK1	2	0.155113	1.11351	0.134561	1.09776	0.198427	1.14745
ILMN_1679731	-0.266706	0.0186878	291.163	-14.2717	2.12883e-35	2.40196e-31	-0.232414	0.023463	3.93783e-23	4.21309e-19	-0.338438	0.0294854	1.69854e-30	1.89524e-26	SLC15A4	12	0.267532	1.20375	0.232064	1.17451	0.342283	1.26776
ILMN_1679771	-0.149828	0.0147455	289.681	-10.1609	6.04356e-21	5.64046e-17	-0.141562	0.0183933	1.39922e-14	1.31429e-10	-0.16737	0.0243356	6.08806e-12	4.87288e-08	C2orf68	2	0.152492	1.11149	0.143353	1.10447	0.171754	1.12643
ILMN_1679796	0.182853	0.0163585	289.887	11.1778	2.33537e-24	2.30758e-20	0.158354	0.0205795	1.41805e-14	1.33184e-10	0.235017	0.0260776	2.0198e-19	1.96688e-15	TOMM20	1	-0.190655	0.876208	-0.166158	0.891213	-0.242283	0.845407
ILMN_1679797	0.298137	0.0183608	291.765	16.2377	1.10006e-42	1.29994e-38	0.262307	0.021749	1.70452e-33	1.94605e-29	0.373939	0.032293	5.23154e-31	5.85723e-27	ADARB1	21	-0.307545	0.808015	-0.27173	0.828325	-0.383026	0.766828
ILMN_1679800	0.210809	0.0161572	290.59	13.0473	6.13521e-31	6.62725e-27	0.181331	0.0202366	3.23101e-19	3.28432e-15	0.271824	0.0256534	3.10928e-26	3.349e-22	BRIX1	5	-0.217555	0.860022	-0.186718	0.878602	-0.282544	0.82214
ILMN_1679809	0.167074	0.0159326	290.225	10.4863	5.00746e-22	4.75709e-18	0.159105	0.018445	6.35643e-18	6.33059e-14	0.182504	0.0308407	3.2663e-09	2.32397e-05	GSTP1	11	-0.169142	0.889371	-0.159921	0.895074	-0.188576	0.877471
ILMN_1679826	-0.165323	0.0205708	293.122	-8.03681	2.27981e-14	1.81039e-10	-0.118622	0.0248477	1.80643e-06	0.0124499	-0.264354	0.0348487	3.30546e-14	2.84798e-10	CST7	20	0.169538	1.1247	0.121727	1.08804	0.2703	1.20606
ILMN_1679867	-0.0213936	0.0166739	289.946	-1.28306	0.200497	0.999823	-0.0242275	0.0200848	0.227718	0.999886	-0.0146397	0.0289227	0.61274	0.999385	HSF1	8	0.0257763	1.01803	0.0279068	1.01953	0.0212864	1.01486
ILMN_1679880	0.119817	0.0196661	289.754	6.09255	3.52955e-09	2.24444e-05	0.105908	0.0239714	9.95701e-06	0.064153	0.146297	0.0336059	1.34089e-05	0.0713489	THOC6	16	-0.126582	0.915999	-0.109047	0.9272	-0.163537	0.892834
ILMN_1679881	0.0640222	0.0181982	289.728	3.51806	0.000504531	0.999823	0.0425295	0.0231413	0.0660899	0.999886	0.107785	0.0277667	0.000103686	0.494267	WRN	8	-0.0675669	0.954246	-0.044253	0.969792	-0.116701	0.922294
ILMN_1679891	-0.0301621	0.0193204	289.606	-1.56115	0.11958	0.999823	-0.0127784	0.0236016	0.588219	0.999886	-0.0658738	0.0323346	0.0416241	0.999385	NAF1	4	0.0386425	1.02715	0.0197053	1.01375	0.0785531	1.05596
ILMN_1679897	-0.0869445	0.0197957	289.606	-4.39209	1.57616e-05	0.0723772	-0.0736405	0.0243134	0.00245522	0.999886	-0.114405	0.0323651	0.000408039	0.999385	IGFL3	19	0.0916875	1.06562	0.077566	1.05524	0.121449	1.08783
ILMN_1679912	-0.159285	0.0187965	290.338	-8.4742	1.20682e-15	9.9647e-12	-0.126157	0.0219646	9.26669e-09	7.2623e-05	-0.228208	0.0343803	3.18502e-11	2.48081e-07	DPH3	3	0.162245	1.11903	0.127526	1.09242	0.235416	1.17725
ILMN_1679917	0.0290957	0.0154672	290.742	1.88112	0.0609544	0.999823	0.0284595	0.019677	0.148085	0.999886	0.0317289	0.024377	0.193057	0.999385	ARL16	17	-0.0280852	0.980721	-0.0280595	0.980739	-0.0281394	0.980684
ILMN_1679919	-0.0895317	0.0142016	292.34	-6.30432	1.065e-09	6.9715e-06	-0.0629797	0.0170892	0.000228378	0.999886	-0.145762	0.0248446	4.43857e-09	3.13496e-05	ASCC2	22	0.130539	1.0947	0.101099	1.07259	0.192586	1.14281
ILMN_1679929	-0.0957972	0.0116466	290.527	-8.22536	6.58381e-15	5.32235e-11	-0.0831513	0.0140733	3.45321e-09	2.76084e-05	-0.120634	0.0204216	3.48052e-09	2.47117e-05	KLF13	15	0.0961526	1.06892	0.082137	1.05858	0.125691	1.09103
ILMN_1679949	0.148796	0.0142619	290.954	10.4331	7.39763e-22	7.00407e-18	0.124502	0.0161503	1.26846e-14	1.19248e-10	0.1983	0.027621	7.00633e-13	5.78793e-09	SLC25A23	19	-0.130708	0.913383	-0.106479	0.928852	-0.181772	0.88162
ILMN_1679978	0.0587292	0.0186351	289.697	3.15154	0.00179425	0.999823	0.0468094	0.0232098	0.0437164	0.999886	0.083591	0.029777	0.00499688	0.999385	WBSCR16	7	-0.0549446	0.962631	-0.0429388	0.970676	-0.0802473	0.945896
ILMN_1680010	-0.0801827	0.0224406	289.606	-3.5731	0.000413056	0.999823	-0.0579324	0.0277035	0.0365141	0.999886	-0.125222	0.0380778	0.00100692	0.999385	KIAA0753	17	0.0743068	1.05286	0.050884	1.0359	0.123671	1.0895
ILMN_1680018	-0.120061	0.019723	289.606	-6.08738	3.63401e-09	2.30941e-05	-0.0951744	0.0242486	8.67521e-05	0.503249	-0.171956	0.0339442	4.06631e-07	0.00250932	RIPK4	21	0.141487	1.10304	0.114894	1.0829	0.197534	1.14674
ILMN_1680037	0.0768398	0.0156399	290.205	4.91307	1.50068e-06	0.0077165	0.0927418	0.0185665	5.88016e-07	0.00418432	0.0428457	0.0287026	0.135503	0.999385	FAM65A	16	-0.0763965	0.948424	-0.0917772	0.938366	-0.0439812	0.969975
ILMN_1680091	0.0754156	0.0137888	289.606	5.46932	9.77199e-08	0.00056101	0.05107	0.0167952	0.00235989	0.999886	0.126471	0.0239039	1.21792e-07	0.000783052	POP7	7	-0.067682	0.95417	-0.0431403	0.97054	-0.119404	0.920568
ILMN_1680094	-0.0718298	0.0219391	291.933	-3.27405	0.00118774	0.999823	-0.0383879	0.0275488	0.163484	0.999886	-0.1375	0.0332251	3.49696e-05	0.177191	HEMGN	9	0.108106	1.07781	0.0692395	1.04916	0.190018	1.14078
ILMN_1680104	0.154724	0.019026	289.938	8.1322	1.2415e-14	9.94192e-11	0.125357	0.0243676	2.68332e-07	0.00194943	0.215981	0.0286147	4.42327e-14	3.79649e-10	SLC35C1	11	-0.15886	0.895733	-0.129198	0.91434	-0.221373	0.857749
ILMN_1680109	-0.163757	0.0219476	289.868	-7.46126	1.00364e-12	7.55336e-09	-0.132656	0.0268688	7.92651e-07	0.00559374	-0.229581	0.0371185	6.20648e-10	4.5779e-06	COL4A3BP	5	0.152409	1.11142	0.122203	1.0884	0.216069	1.16156
ILMN_1680111	-0.0305497	0.0185791	289.606	-1.6443	0.101198	0.999823	-0.0225846	0.022477	0.315	0.999886	-0.0479861	0.0333528	0.150224	0.999385	AHDC1	1	0.0342915	1.02405	0.0269986	1.01889	0.0496614	1.03502
ILMN_1680129	0.169327	0.0137489	290.902	12.3157	2.46606e-28	2.57975e-24	0.13653	0.0160955	2.20424e-17	2.17801e-13	0.237764	0.0240596	4.96936e-23	5.14528e-19	NSUN2	5	-0.179444	0.883043	-0.145927	0.903798	-0.250082	0.840849
ILMN_1680130	0.0658103	0.0118322	289.89	5.56194	6.06305e-08	0.000354082	0.045746	0.0145275	0.00163872	0.999886	0.108031	0.0192878	2.13106e-08	0.000144443	DYM	18	-0.072391	0.951061	-0.0521019	0.96453	-0.115151	0.923286
ILMN_1680134	-0.0154881	0.0110471	293.525	-1.40201	0.16197	0.999823	-0.00818515	0.0137865	0.552707	0.999886	-0.0314671	0.0181416	0.0828239	0.999385	CARM1	19	0.0519875	1.03669	0.0422729	1.02973	0.0724611	1.05151
ILMN_1680139	-0.0723115	0.0205986	289.659	-3.51051	0.000518491	0.999823	-0.0558302	0.0252012	0.0267342	0.999886	-0.109612	0.0356103	0.00208324	0.999385	MAFF	22	0.0772609	1.05501	0.0621763	1.04404	0.109052	1.07852
ILMN_1680145	-0.0487624	0.0202612	289.625	-2.40669	0.016724	0.999823	-0.052839	0.0244872	0.0309413	0.999886	-0.0403993	0.0356961	0.257736	0.999385	SART1	11	0.0504869	1.03561	0.0550386	1.03889	0.040894	1.02875
ILMN_1680171	0.0235296	0.0167863	289.606	1.40171	0.162071	0.999823	0.0156931	0.0201037	0.435035	0.999886	0.0409146	0.0299479	0.171879	0.999385	MFF	2	-0.0319412	0.978103	-0.0244869	0.98317	-0.0476512	0.96751
ILMN_1680192	-0.32081	0.0286899	290.831	-11.182	2.19922e-24	2.17437e-20	-0.276964	0.0361011	1.69446e-14	1.58941e-10	-0.413913	0.0452384	5.71567e-20	5.62137e-16	APOBEC3A	22	0.311696	1.24117	0.268164	1.20427	0.403441	1.32266
ILMN_1680193	0.0732866	0.0145725	290.146	5.02912	8.64548e-07	0.00455271	0.0779662	0.016887	3.89443e-06	0.0260148	0.0627811	0.0281823	0.025902	0.999385	PAXIP1	7	-0.0697112	0.952829	-0.0739801	0.950014	-0.0607145	0.958789
ILMN_1680196	0.0503931	0.0159913	291.071	3.15127	0.00179501	0.999823	0.0277934	0.0184795	0.132577	0.999886	0.0994862	0.0303102	0.00102975	0.999385	LAPTM4B	8	-0.0465826	0.968227	-0.0245623	0.983119	-0.0929909	0.937577
ILMN_1680208	0.210639	0.017178	290.667	12.2621	3.84809e-28	4.0151e-24	0.183561	0.0211187	3.56542e-18	3.56684e-14	0.266577	0.028959	3.40629e-20	3.36745e-16	RPL13A,RPL13AP5	19	-0.206345	0.86673	-0.178515	0.883612	-0.264996	0.832201
ILMN_1680223	4.66819e-06	0.0210778	289.606	0.000221474	0.999823	0.999823	0.0118577	0.0258206	0.646065	0.999886	-0.0243983	0.0354017	0.490707	0.999385	PNPLA8	7	-0.000977693	0.999323	-0.0125165	0.991362	0.0233407	1.01631
ILMN_1680239	0.215539	0.0186237	289.641	11.5734	1.02466e-25	1.03327e-21	0.190917	0.0234337	3.7275e-16	3.61045e-12	0.2666	0.0297328	3.06059e-19	2.97275e-15	NUDT9	4	-0.222216	0.857248	-0.196242	0.872821	-0.276955	0.825331
ILMN_1680246	-0.0297077	0.0235248	289.987	-1.26282	0.207667	0.999823	-0.0444344	0.0305166	0.145372	0.999886	0.00256373	0.0345682	0.94088	0.999385	MAT2B	5	0.0235288	1.01644	0.0383967	1.02697	-0.00780568	0.994604
ILMN_1680279	-0.0761684	0.014276	289.96	-5.33544	1.92371e-07	0.00107304	-0.0547862	0.018264	0.00270261	0.999886	-0.122414	0.0214169	1.09198e-08	7.52268e-05	USP49	6	0.0745413	1.05303	0.0531174	1.0375	0.119693	1.0865
ILMN_1680313	-0.0443216	0.014117	290.086	-3.13959	0.00186632	0.999823	-0.0390035	0.0162309	0.0162593	0.999886	-0.0565528	0.02715	0.0372535	0.999385	STX4	16	0.0418881	1.02946	0.0368372	1.02586	0.052533	1.03708
ILMN_1680314	-0.276502	0.0243322	291.098	-11.3636	5.18839e-25	5.17905e-21	-0.220012	0.0302899	3.77025e-13	3.42339e-09	-0.393053	0.037697	1.87406e-25	2.00355e-21	TXN	9	0.276166	1.21097	0.218219	1.1633	0.39829	1.31794
ILMN_1680341	0.190625	0.0184218	292.111	10.3478	1.38408e-21	1.30505e-17	0.152177	0.0229772	3.52064e-11	3.02634e-07	0.271017	0.028987	8.79781e-21	8.78549e-17	PPIE	1	-0.190664	0.876203	-0.151742	0.900163	-0.272691	0.827774
ILMN_1680344	-0.047789	0.0149785	291.324	-3.1905	0.00157531	0.999823	-0.049283	0.0180937	0.00645432	0.999886	-0.0425177	0.0266999	0.111288	0.999385	MYOM1	18	0.046792	1.03297	0.0468549	1.03301	0.0466596	1.03287
ILMN_1680347	0.0691663	0.0120503	290.249	5.73977	2.38537e-08	0.000143552	0.0543693	0.0152797	0.000373317	0.999886	0.100327	0.0189352	1.16802e-07	0.000752669	ZNF317	19	-0.0658193	0.955403	-0.051303	0.965064	-0.0964129	0.935356
ILMN_1680353	0.0487596	0.0108685	289.996	4.48633	1.04571e-05	0.0491796	0.0499861	0.0139869	0.000351878	0.999886	0.0458658	0.0166452	0.00586033	0.999385	NSF	17	-0.058283	0.960406	-0.0585877	0.960204	-0.0576406	0.960834
ILMN_1680378	0.160784	0.0198914	289.606	8.08311	1.73128e-14	1.37966e-10	0.122472	0.0249698	9.35249e-07	0.00656358	0.239416	0.0278102	7.37482e-18	6.94413e-14	RBM45	2	-0.171329	0.888024	-0.131143	0.913108	-0.256021	0.837394
ILMN_1680380	0.00107504	0.0202126	289.7	0.0531865	0.95762	0.999823	-0.0172001	0.0243411	0.479798	0.999886	0.0420213	0.0360435	0.243676	0.999385	ATXN2L	16	0.00526415	1.00366	0.0221458	1.01547	-0.0303143	0.979207
ILMN_1680386	0.0517468	0.0175699	289.796	2.94519	0.00348925	0.999823	0.0442154	0.0205057	0.0310642	0.999886	0.0675047	0.0331849	0.0419316	0.999385	RPP38	10	-0.0532105	0.963789	-0.0452056	0.969152	-0.0700811	0.952584
ILMN_1680390	0.0564728	0.0187866	290.072	3.00601	0.0028785	0.999823	0.0545662	0.0237903	0.0218118	0.999886	0.0620878	0.0304429	0.0414019	0.999385	GCNT2	6	-0.0536252	0.963512	-0.0531604	0.963823	-0.0546048	0.962858
ILMN_1680397	-0.392525	0.020735	292.224	-18.9306	1.02255e-52	1.24516e-48	-0.350114	0.0255995	1.40129e-42	1.64077e-38	-0.4827	0.0335897	7.92966e-47	9.39426e-43	CXCR2	2	0.404729	1.32384	0.360928	1.28425	0.49704	1.41132
ILMN_1680399	-0.133737	0.0210417	289.606	-6.35583	8.03363e-10	5.29577e-06	-0.12304	0.0255759	1.50351e-06	0.0104148	-0.155196	0.0370353	2.78348e-05	0.142904	KAZN	1	0.144524	1.10537	0.13253	1.09621	0.169801	1.1249
ILMN_1680419	-0.11104	0.0208737	289.606	-5.31962	2.08409e-07	0.00115896	-0.120861	0.0259522	3.20759e-06	0.0215935	-0.0906305	0.0345582	0.00872742	0.999385	ASB7	15	0.105976	1.07622	0.11629	1.08394	0.0842374	1.06013
ILMN_1680424	-0.143037	0.026651	294.88	-5.36704	1.62265e-07	0.000911607	-0.140437	0.0344316	4.52826e-05	0.27156	-0.143122	0.0400838	0.0003562	0.999385	CTSG	14	0.161727	1.11863	0.1554	1.11373	0.17506	1.12901
ILMN_1680432	-0.111738	0.0191108	289.606	-5.84684	1.34956e-08	8.27415e-05	-0.0960433	0.0242872	7.66988e-05	0.447461	-0.143058	0.0277349	2.49544e-07	0.00156389	KRTAP4-7	17	0.12868	1.09329	0.110907	1.07991	0.166137	1.12205
ILMN_1680437	0.25019	0.01647	290.893	15.1906	8.97868e-39	1.04054e-34	0.218746	0.0200481	1.02061e-27	1.13461e-23	0.315826	0.0275903	2.43423e-30	2.71246e-26	EEF1G	11	-0.248965	0.8415	-0.217636	0.859973	-0.314992	0.803855
ILMN_1680453	0.244942	0.0188212	292.749	13.0141	7.31246e-31	7.89234e-27	0.215003	0.0231086	1.35245e-20	1.40127e-16	0.305685	0.0314485	2.47379e-22	2.53193e-18	ITM2C	2	-0.251002	0.840313	-0.21901	0.859155	-0.318426	0.801944
ILMN_1680480	-0.100697	0.0226383	289.606	-4.44807	1.23659e-05	0.0575385	-0.0710072	0.0277967	0.0106334	0.999886	-0.163981	0.0383491	1.9028e-05	0.0995733	SDC3	1	0.12436	1.09002	0.0940792	1.06738	0.188178	1.13932
ILMN_1680579	0.0526054	0.0118413	291.405	4.44252	1.26419e-05	0.0587089	0.0433046	0.0149285	0.00372211	0.999886	0.0751439	0.0182168	3.70766e-05	0.187051	ATP2B4	1	-0.053215	0.963786	-0.0458911	0.968691	-0.0686501	0.95353
ILMN_1680618	0.0822853	0.0185833	290.968	4.42792	1.3477e-05	0.0623716	0.0425922	0.0225713	0.0591591	0.999886	0.165829	0.0309199	8.17745e-08	0.000533987	MYC	8	-0.0849488	0.942818	-0.0447635	0.969449	-0.16964	0.889064
ILMN_1680624	-0.105713	0.0167697	291.59	-6.30384	1.07119e-09	7.00986e-06	-0.0687174	0.0201836	0.000662569	0.999886	-0.185541	0.0282424	5.04486e-11	3.89161e-07	CREG1	1	0.112696	1.08125	0.0763287	1.05433	0.18934	1.14024
ILMN_1680626	0.0993584	0.0152416	290.179	6.5189	3.13165e-10	2.11355e-06	0.0910927	0.0184653	8.09008e-07	0.00570674	0.115236	0.0271383	2.17394e-05	0.113002	PDIA6	2	-0.103235	0.930943	-0.0930924	0.937511	-0.124612	0.917251
ILMN_1680644	0.100172	0.0171249	289.879	5.84946	1.32956e-08	8.15551e-05	0.0795728	0.0219011	0.000279847	0.999886	0.14505	0.0268757	6.77334e-08	0.000444196	MIOS	7	-0.107621	0.928117	-0.0875604	0.941113	-0.149899	0.901313
ILMN_1680652	-0.0811608	0.0192307	292.813	-4.22037	3.25726e-05	0.143157	-0.0703935	0.0216443	0.00114479	0.999886	-0.105738	0.0379813	0.00537014	0.999385	SELENBP1	1	0.143844	1.10484	0.128583	1.09322	0.176006	1.12975
ILMN_1680662	-0.127436	0.021029	289.682	-6.06	4.22642e-09	2.67701e-05	-0.0928303	0.0264051	0.000438734	0.999886	-0.19837	0.0318831	4.91515e-10	3.64409e-06	SASS6	1	0.143525	1.1046	0.107456	1.07733	0.21954	1.16436
ILMN_1680673	0.127862	0.0139976	290.393	9.13457	1.15826e-17	1.00699e-13	0.110802	0.0175763	2.90014e-10	2.41582e-06	0.163883	0.0228848	7.99496e-13	6.58625e-09	NT5DC1	6	-0.133637	0.91153	-0.116717	0.922284	-0.169297	0.889276
ILMN_1680675	0.199918	0.0155378	290.136	12.8665	2.78771e-30	2.98954e-26	0.180701	0.0183272	6.22315e-23	6.6482e-19	0.238268	0.0286134	8.28155e-17	7.61572e-13	MRRF	9	-0.205649	0.867148	-0.18458	0.879905	-0.250053	0.840865
ILMN_1680687	-0.0651253	0.016476	289.606	-3.95273	9.71634e-05	0.398175	-0.0612787	0.0199737	0.00215513	0.999886	-0.071543	0.0268904	0.00780167	0.999385	NSF	17	0.0663872	1.04709	0.06204	1.04394	0.075549	1.05376
ILMN_1680692	0.0829955	0.0272275	289.977	3.04822	0.00251425	0.999823	0.065021	0.0334378	0.0518306	0.999886	0.117705	0.0468146	0.0119273	0.999385	NUCKS1	1	-0.0855817	0.942404	-0.0658182	0.955403	-0.127234	0.915585
ILMN_1680693	0.0842492	0.0160503	290.108	5.24908	2.95825e-07	0.00162201	0.0598861	0.0196123	0.00226195	0.999886	0.13707	0.0277216	7.63388e-07	0.00460246	ZNF419	19	-0.0839563	0.943467	-0.0605888	0.958873	-0.133204	0.911804
ILMN_1680703	0.188984	0.0152958	290.439	12.3552	1.81923e-28	1.906e-24	0.152564	0.018415	1.18361e-16	1.15674e-12	0.26398	0.0255106	4.27934e-25	4.55407e-21	MRPS15	1	-0.195851	0.873058	-0.157939	0.896304	-0.275752	0.82602
ILMN_1680714	-0.0928593	0.0174421	289.606	-5.32386	2.0403e-07	0.00113502	-0.0813648	0.0205012	7.22398e-05	0.422603	-0.116712	0.0311349	0.000177838	0.817698	LIG4	13	0.108275	1.07794	0.0962928	1.06902	0.133527	1.09697
ILMN_1680727	0.0493602	0.0199654	289.606	2.47228	0.0139998	0.999823	0.0477982	0.0249085	0.0549905	0.999886	0.0516703	0.0315909	0.101922	0.999385	GLRX2	1	-0.0545358	0.962904	-0.0518793	0.964679	-0.0601346	0.959175
ILMN_1680738	0.187802	0.0189812	290.26	9.89412	4.43825e-20	4.0681e-16	0.143815	0.0228019	2.84223e-10	2.36814e-06	0.280495	0.0323735	4.5422e-18	4.29374e-14	C5orf13	5	-0.197258	0.872207	-0.151935	0.900042	-0.292777	0.816329
ILMN_1680757	-0.0134651	0.0215192	290.462	-0.625723	0.531988	0.999823	0.0298736	0.0261406	0.253119	0.999886	-0.101431	0.0366664	0.00566917	0.999385	LRRC26	9	0.0209373	1.01462	-0.025136	0.982728	0.118038	1.08526
ILMN_1680774	-0.143169	0.012414	291.803	-11.5329	1.3201e-25	1.32881e-21	-0.138418	0.0151619	6.89153e-20	7.07416e-16	-0.152944	0.0219617	3.30478e-12	2.67159e-08	LOC728392	17	0.143779	1.1048	0.138195	1.10053	0.155547	1.11384
ILMN_1680777	-0.149797	0.0233533	290.705	-6.41441	5.71579e-10	3.80043e-06	-0.173298	0.028805	1.78502e-09	1.44408e-05	-0.0996574	0.0398688	0.0124321	0.999385	MAP2K3	17	0.184005	1.13603	0.204608	1.15237	0.140584	1.10235
ILMN_1680781	0.0574536	0.0136822	289.968	4.19915	3.56842e-05	0.15619	0.0387728	0.016743	0.0205708	0.999886	0.0980528	0.0234944	3.0001e-05	0.153245	C14orf135	14	-0.0629315	0.957317	-0.0447403	0.969464	-0.10127	0.932212
ILMN_1680782	-0.0886554	0.0114271	290.071	-7.75831	1.47571e-13	1.14175e-09	-0.0767069	0.0136466	1.89923e-08	0.000146412	-0.112767	0.0207656	5.62125e-08	0.000370215	PATL1	11	0.0811628	1.05787	0.0690062	1.04899	0.106783	1.07682
ILMN_1680831	0.159123	0.0158312	289.944	10.0512	1.37501e-20	1.27367e-16	0.121012	0.0198297	1.04378e-09	8.53081e-06	0.240195	0.0238663	7.95413e-24	8.33036e-20	BAZ1B	7	-0.158488	0.895963	-0.121011	0.919543	-0.237472	0.848231
ILMN_1680860	0.00862935	0.0133832	289.606	0.644788	0.519575	0.999823	0.0159292	0.0169062	0.346086	0.999886	-0.00684295	0.0215957	0.751345	0.999385	LEMD2	6	-0.0159778	0.988986	-0.0226648	0.984413	-0.00188472	0.998694
ILMN_1680867	-0.0405066	0.0183096	289.704	-2.21231	0.0277249	0.999823	-0.0282067	0.0220168	0.200143	0.999886	-0.0634232	0.0320463	0.0478033	0.999385	MCM9	6	0.0379886	1.02668	0.0233962	1.01635	0.0687424	1.0488
ILMN_1680899	-0.109467	0.0173054	289.697	-6.32562	9.5396e-10	6.26656e-06	-0.0923992	0.0224825	3.95965e-05	0.239004	-0.144585	0.0248062	5.58928e-09	3.92591e-05	ARPC4-TTLL3	3	0.117616	1.08494	0.0992834	1.07124	0.156251	1.11439
ILMN_1680925	0.0168839	0.012863	290.17	1.31259	0.190357	0.999823	0.0296783	0.0164699	0.0715488	0.999886	-0.00919177	0.0197766	0.642088	0.999385	SLC9A3R1	17	-0.0228109	0.984313	-0.0357173	0.975547	0.00438969	1.00305
ILMN_1680937	-0.42229	0.0281639	290.897	-14.994	4.77612e-38	5.49923e-34	-0.37053	0.0348763	2.30163e-26	2.53156e-22	-0.53186	0.0455326	1.59637e-31	1.7948e-27	HIST1H2BC	6	0.420231	1.33814	0.368636	1.29113	0.528969	1.4429
ILMN_1680967	0.0279131	0.0152695	290.171	1.82803	0.0685721	0.999823	0.0261054	0.0192978	0.176131	0.999886	0.0322304	0.0253287	0.203201	0.999385	SARNP	12	-0.0358133	0.975482	-0.0340279	0.97669	-0.0395761	0.972941
ILMN_1680996	-0.361983	0.0200974	290.957	-18.0115	3.03401e-49	3.66872e-45	-0.316364	0.0241282	2.81727e-39	3.27564e-35	-0.45772	0.0343118	1.35413e-40	1.58284e-36	ALOX5	10	0.366952	1.28963	0.320294	1.24858	0.465287	1.38059
ILMN_1681008	-0.0167575	0.0187012	289.606	-0.896068	0.37096	0.999823	-0.0148976	0.0234894	0.525931	0.999886	-0.0200493	0.0306715	0.51332	0.999385	CGRRF1	14	0.0139128	1.00969	0.0120406	1.00838	0.0178586	1.01246
ILMN_1681016	0.134671	0.0181413	290.496	7.42345	1.27037e-12	9.53797e-09	0.141994	0.0221228	1.37692e-10	1.15882e-06	0.11926	0.0315717	0.000158458	0.733662	SPNS1	16	-0.137925	0.908825	-0.144535	0.904671	-0.123996	0.917643
ILMN_1681032	-0.142797	0.0239974	289.606	-5.95051	7.70336e-09	4.80843e-05	-0.105906	0.0296964	0.000362066	0.999886	-0.219188	0.0384456	1.18937e-08	8.17813e-05	C16orf54	16	0.145923	1.10644	0.108111	1.07782	0.225613	1.16927
[truncated: 10,189 more rows]

## Sheet: 3_all_baseline_eQTLs
Probe_Id	SNP	CHR	BP	A1	A2	Location	nearByGene	P_start	P_end	Gene_symbol	fdr
[truncated: 5,722 more rows]

## Sheet: 4_female_baseline_QTLs
Probe_Id	SNP	CHR	P	TOTAL	fdr	P_start	P_end	Gene_symbol	Location	nearByGene	BP1	A1	A2
[truncated: 1,960 more rows]

## Sheet: 5_male_baseline_QTLs
Probe_Id	SNP	CHR	P	TOTAL	fdr	P_start	P_end	Gene_symbol	Location	nearByGene	BP1	A1	A2
[truncated: 4,433 more rows]

[truncated: 5 more sheets: 6_all_GR_eQTLs, 7_female_GR_eQTLs, 8_male_GR_eQTLs, 9_sex_QTLs_GO_analysis, 10_snpxsex_results]
